# Supplementary material for: Silicon protects soybean plants against Phytophthora sojae by interfering with effector-receptor expression
Source: BMC Plant Biol. 2018 May 30;18:97. doi: 10.1186/s12870-018-1312-7 (PMC5977513; doi:10.1186/s12870-018-1312-7)
Supplement: Supplementary file 4 — Table S3. Expression data of signaling-related genes. Normalized mean (n = 5), fold-change and FDR p-value of 46 receptor kinase family genes (sheet 1), 24 RLK genes (sheet 2), 5 MAPKs genes (sheet 3), and 33 CDPKs genes (sheet 4) in soybean plants treated (Si+) or not (Si-) with silicon (Si) at 0, 4, 7, and 14 dpi with Phytophthora sojae. (XLSX 65 kb) [file 12870_2018_1312_MOESM4_ESM.xlsx]

## Sheet: Receptor kinase Family
			4dpi-Si-			7dpi-Si-			14dpi-Si-				4dpi-Si+			7dpi-Si+			14dpi-Si+
ID	GO	Control SI- Normalized means	Experiment - Fold Change (normalized values)-Control SI- vs 4dpi SI-	EDGE test: Control SI- vs 4dpi SI-, tagwise dispersions - FDR p-value correction	4dpi Si- Normalized means	Experiment - Fold Change (normalized values)-Control SI- vs 7dpi Si-	EDGE test: Control SI- vs 7dpi Si-, tagwise dispersions - FDR p-value correction	7dpi Si- Normalized means	Experiment - Fold Change (normalized values)-Control SI- vs 14 dpiSi-	EDGE test: Control SI- vs 14 dpiSi-, tagwise dispersions - FDR p-value correction	14dpi Si- Normalized means	Control SI+ Normalized means	Experiment - Fold Change (normalized values)-Control SI+ vs 4dpi Si+	EDGE test: Control SI+ vs 4dpi Si+, tagwise dispersions - FDR p-value correction	4dpi Si+ Normalized means	Experiment - Fold Change (normalized values)-Control SI+ vs 7dpi SI+	EDGE test: Control SI+ vs 7dpi SI+, tagwise dispersions - FDR p-value correction	7dpi Si+ Normalized means	Experiment - Fold Change (normalized values)-Control SI+ vs 14 dpiSi+	EDGE test: Control SI+ vs 14 dpiSi+, tagwise dispersions - FDR p-value correction	14dpi Si+ Normalized means
Glyma.02G100300	Protein kinase superfamily protein	14.3157	6.79202	0.0004567	89.8056	4.10499	0.00110105	59.625	3.49232	0.00790148	53.0833	5.54074	9.78137	3.70547e-08	57.1667	3.78831	0.0129511	21.9722	8.37054	2.96386e-07	41.6667
Glyma.02G208500	Protein kinase superfamily protein	39.0019	6.69282	0.000191154	239.306	2.52969	0.0225004	99.4167	4.9414	5.64347e-07	207.292	21.1556	4.41858	2.5625e-06	98.5833	3.52146	1.45407e-07	77.4722	8.87616	4.85303e-20	170.028
Glyma.03G036000	Protein kinase superfamily protein	61.2065	7.57458	6.57072e-05	426.028	3.43453	0.0134114	210.708	4.41752	0.00132275	291.667	41.5481	4.06107	1.13444e-05	177.694	2.65883	2.02552e-05	114.389	4.02362	1.48297e-08	152.361
Glyma.05G139500	Protein kinase superfamily protein	6.35556	11.3494	0.000101255	66.5833	7.32947	8.46383e-05	47.4583	6.00372	0.000556746	40.375	8.77778	4.02578	0.00654023	37.3056	2.42397	0.0251458	22.1389	5.7528	1.9672e-07	45.6389
Glyma.06G309300	Protein kinase superfamily protein	29.413	1.35021	0.943323	36.3056	-1.44364	1	20.625	-1.40333	0.82988	22.5	31.8222	-1.28204	1	26.1389	-2.99244	0.0147535	11.0278	-4.13651	0.00313937	7
Glyma.07G039700	Protein kinase superfamily protein	130.906	6.08887	0.00191256	735.806	3.13688	0.0530424	408.5	3.74691	0.00946918	530.75	32.6889	12.94	7.18444e-11	446	5.71405	9.54745e-09	193.389	10.5928	3.37049e-18	315.194
Glyma.08G044300	Protein kinase superfamily protein	0.962963	43.125	3.0683e-06	38.3333	21.0088	0.000536385	19.9583	25.7937	8.69955e-07	27.0833	0.918519	19.6875	1.45145e-06	19.25	17.358	4.23853e-10	16.9722	36.7361	3.65871e-15	29.3889
Glyma.08G173800	Protein kinase superfamily protein	42.2796	7.90266	4.09924e-08	3953.61	2.03332	0.137534	1090.42	3.77585	1.14219e-05	2228.79	24.4519	5.54897	2.25177e-07	1880.36	1.86622	0.00177378	613.694	5.58138	6.31337e-20	1705.92
Glyma.09G069900	Protein kinase superfamily protein	24.3685	10.8275	1.32917e-07	242.056	3.39926	0.00162655	83.7917	5.82535	7.48015e-09	152.042	9.56296	9.05077	5.70808e-07	91.1111	5.10278	4.28388e-10	51.0278	12.2874	1.93363e-18	105.944
Glyma.14G077700	Protein kinase superfamily protein	14.7991	8.15661	1.82312e-05	111.111	1.75	0.568112	26.25	2.04966	0.377116	32.3333	7.51111	8.2088	1.2446e-10	65.3056	3.7041	7.77778e-05	29.1389	5.08278	0.000612664	34.1111
Glyma.15G078200	Protein kinase superfamily protein	8.19167	33.3041	4.7627e-09	253.111	9.53676	3.5316e-07	78.9167	13.592	1.90955e-11	118.25	7.86667	10.7547	1.70231e-16	89.8611	11.4334	1.09294e-23	93.5	21.7453	3.32896e-27	153.667
Glyma.15G253500	Protein kinase superfamily protein	10.0481	21.9952	1.22545e-09	203.333	6.9281	2.57107e-05	70.6667	10.5607	2.27043e-09	113	4.8963	17.0053	3.73205e-14	88.8056	7.32065	2.65167e-12	37.4167	25.676	1.87428e-25	111.833
Glyma.18G081500	Protein kinase superfamily protein	11.4194	8.87658	0.00232854	93.5	2.98416	0.108002	34.5417	4.96571	0.00247157	60.3333	10.5259	4.35259	8.2704e-06	48.5556	5.42596	2.99126e-07	59.4444	5.70716	8.83186e-08	54.0278
Glyma.20G153100	Protein kinase superfamily protein	9.36481	14.5823	2.12293e-07	126.056	5.55409	0.000111292	52.625	9.48204	1.19217e-10	94.5833	8.51852	4.1067	0.0103113	36.7778	2.55908	0.0550059	22.8611	4.01812	0.0014811	30.8056
Glyma.13G032000	Protein kinase superfamily protein	6.32315	4.9097	0.129512	28.6944	3.28758	0.299065	20.9583	2.53086	0.428905	17.0833	2.65926	7.94	0.00298927	22.0556	2.1131	0.275495	5.91667	4.53704	0.00242219	10.8889
Glyma.02G100400	Protein kinase superfamily protein	5.39907	12.1792	2.17932e-05	61.1667	3.16514	0.113979	17.25	4.84716	0.0193602	27.75	4.64444	4.29617	0.00126595	21.1944	2.21904	0.0468526	10.75	3.84358	0.0012277	15.9722
Glyma.12G132600	Protein kinase superfamily protein	71.4231	1.11163	1	72.75	-2.13573	0.609191	33.5833	-2.59523	0.248093	29.7083	36.3407	-1.97532	0.979168	19.3611	-103.938	0.000534896	0.361111	#DIV/0!	8.06757e-05	0
Glyma.08G325600	Protein kinase superfamily protein	1.66111	48.5326	0.00144849	74.4167	6.08586	0.119166	10.0417	1.08796	1	1.95833	2.36296	4.91071	0.0735459	12.2222	-1.82857	1	1.36111	-1.58333	1	1.33333
Glyma.11G015200	Protein kinase superfamily protein	1.29167	22.8241	0.000974903	27.3889	3.89937	0.281375	5.16667	2.71605	0.640467	3.66667	0.851852	4.5	0.178062	4	-1.01818	1	0.916667	2.08333	0.724729	1.52778
Glyma.08G094400	Protein kinase superfamily protein	18.613	8.04129	8.52076e-05	137.417	2.28559	0.128694	43.0833	5.19891	3.50173e-06	103.458	29.8074	3.34309	0.00011027	104.75	-1.30339	0.959521	23.75	2.80405	0.000363626	76.0833
Glyma.07G166700	Protein kinase superfamily protein	15.5519	7.00271	4.7769e-05	100.528	2.57937	0.0375552	40.625	2.76435	0.0204643	45.75	22.1333	1.47738	0.348548	34.4722	1.26087	0.616229	29	1.5407	0.314133	30.9167
Glyma.13G181400	Protein kinase superfamily protein	28.4231	6.07509	3.7852e-06	158.222	3.00058	0.00056323	86.4167	2.50205	0.0142449	76.125	29.0593	2.76578	0.000837558	84.6944	2.04311	0.00452428	61.6111	2.30955	0.00125529	60.9722
Glyma.12G205000	Protein kinase superfamily protein	63.113	5.1286	0.000155442	296.889	3.45638	0.000601632	218.875	2.95657	0.00199554	201.417	58.0815	3.54197	7.50846e-07	216.611	2.02019	0.00200822	121.167	2.82322	9.42323e-09	149.944
Glyma.01G079100	Protein kinase superfamily protein	64.2241	4.44229	0.000227572	261.306	2.02994	0.0586686	131.083	1.13677	0.996157	78.75	73.4667	1.5297	0.155687	118.194	1.16119	0.609691	87.8889	1.11532	0.850006	75.2222
Glyma.14G133600	Protein kinase superfamily protein	64.3565	4.18846	0.000328869	247.306	2.46225	0.0342825	159	1.06431	1	73.9167	44.3037	1.61684	0.104736	75.4167	2.5	1.09651e-05	114.722	1.20391	0.744288	48.6111
Glyma.12G190200	Protein kinase superfamily protein	8197.84	2.56822	0.312356	19377.6	-1.29755	0.908816	6220.08	-6.41863	0.00158776	1398.67	1962.93	1.29772	0.816933	2625.11	-1.22711	0.535952	1596.5	1.52387	0.449374	2905.75
Glyma.14G004500	Protein kinase superfamily protein	112.436	1.17327	0.903721	121.472	-3.76448	0.0479079	29.7917	-5.18472	0.00304129	23.4583	35.0667	1.68547	0.325643	62.25	-2.34829	0.225364	15.4722	-1.26887	0.978258	25.1667
Glyma.01G117900	receptor kinase 3	38.4167	4.20376	0.00254074	147.972	3.51171	0.000169844	136.167	2.22189	0.0437459	91.7083	34.4593	2.63549	6.9564e-05	95.6389	3.4004	5.58968e-11	121.583	2.32181	0.000205973	72.75
Glyma.01G007500	Protein kinase family protein with leucine-rich repeat domain	18.2037	10.2959	1.73249e-07	172.056	5.47651	3.51531e-05	101.042	5.32991	4.11972e-05	103.667	14.5111	7.51272	9.42301e-14	114.861	3.09201	1.60372e-05	46.8611	8.41893	1.33202e-18	110.194
Glyma.09G161100	Protein kinase family protein with leucine-rich repeat domain	27.7546	8.59416	2.25172e-06	219.056	3.9494	0.00453084	110.583	3.82872	0.00340593	114	10.4444	7.84319	9.98743e-07	86.9722	6.01738	1.02331e-06	65.3889	10.7316	4.38845e-11	100.639
Glyma.14G144300	Protein kinase family protein with leucine-rich repeat domain	20.0426	6.16385	0.000111808	113.278	4.77217	0.000549893	96.875	5.13209	7.08014e-05	110.083	14.563	5.07215	1.91745e-06	78.1111	3.49781	1.03972e-06	53.1667	6.69143	7.78064e-16	87.5833
Glyma.16G078900	Protein kinase family protein with leucine-rich repeat domain	0.0222222	1017.08	1.96408e-08	67.8056	#DIV/0!	1.90978e-11	36.4583	#DIV/0!	5.68065e-10	26.6667	0.37037	85.7237	6.11154e-10	36.1944	51.0417	6.13876e-12	20.4167	100.577	6.64417e-16	29.0556
Glyma.16G210500	Protein kinase family protein with leucine-rich repeat domain	62.0231	5.25753	2.16475e-05	298.861	3.62639	4.94586e-06	225.833	2.96801	0.000124952	198.708	45.6667	3.17557	1.18402e-05	152.639	3.3723	4.90147e-10	159.472	3.88874	3.50093e-11	161.944
Glyma.11G200300	Leucine-rich repeat protein kinase family protein	21.713	4.02374	0.0533882	80.0278	1.97763	0.567547	43.4583	3.2116	0.116033	74.75	13.3556	4.33373	4.685e-07	61.25	3.618	1.86395e-06	50.25	4.09825	3.7328e-07	49.3611
Glyma.14G206300	Leucine-rich repeat protein kinase family protein	35.7454	7.39046	0.000298187	241.75	3.23393	0.0221786	116.583	2.35651	0.263692	90.6667	11.2963	17.8988	1.02921e-14	213.194	12.9041	8.46565e-12	151.694	7.69293	1.71024e-09	78.6389
Glyma.18G216800	Leucine-rich repeat protein kinase family protein	11.838	25.0689	8.26227e-18	272.972	14.1875	8.98441e-16	170.25	14.3861	2.74782e-11	181.625	5.68148	16.4033	3.3542e-20	98.0556	20.6461	6.68217e-22	122.5	28.5768	3.35911e-40	146.694
Glyma.15G021800	Leucine-rich repeat protein kinase family protein	2239.87	3.91727	0.0911051	7935.53	1.37774	1	3056.25	1.48494	0.721033	3676	1553.1	4.23279	0.000841537	6784.42	2.61081	0.0236983	4053.08	1.47703	0.250929	2221.56
Glyma.13G352800	Leucine-rich repeat protein kinase family protein	321.252	6.94221	2.59348e-07	2061.53	3.48847	1.19524e-05	1109.33	3.07937	4.87212e-06	1074.08	272.719	4.66524	2.25933e-05	1328.97	3.13314	0.00134241	866.278	2.49048	0.00518154	639.556
Glyma.11G167100	Leucine-rich repeat protein kinase family protein	9.39722	13.875	8.68726e-08	120.25	3.59948	0.0920408	34.375	4.74937	0.00198203	47.375	3.08148	14.8545	7.74352e-06	48.1944	1.91781	0.377432	6.22222	6.06855	0.00958096	16.7222
Glyma.02G237200	Leucine-rich repeat protein kinase family protein	4.93704	9.26108	8.87874e-05	41.7778	2.4461	0.14612	12.2917	1.47709	0.808794	7.79167	2.87407	6.51978	3.33179e-05	20.1389	2.24074	0.164267	6.72222	4.68202	0.00233644	11.8611
Glyma.09G018900	Leucine-rich repeat protein kinase family protein	0.392593	103.382	4.50399e-07	39.0556	74.6875	2.57876e-09	29.875	36.4583	1.89833e-05	14.5833	0.977778	11.1413	7.18784e-06	11.3889	15.4592	8.85253e-08	16.8333	19.8986	2.72351e-07	16.3611
Glyma.08G235800	Leucine-rich repeat transmembrane protein kinase	15.3694	24.8998	1.98061e-15	351.917	11.4633	1.37647e-08	178.542	10.2693	3.36255e-09	168.417	3.77778	77.4724	3.36378e-31	311.611	24.5763	2.42607e-27	96.6667	37.0724	5.97603e-21	125.222
Glyma.12G233100	Leucine-rich repeat transmembrane protein kinase	1.84444	38.0929	3.30391e-06	66.0278	34.863	1.91178e-11	63.625	23.9241	9.8474e-10	47.25	1.94074	22.5408	9.12503e-08	46.0833	13.2292	5.4961e-10	28.2222	21.8243	2.22308e-11	35.8889
Glyma.13G265700	Leucine-rich repeat transmembrane protein kinase	88.7056	4.27612	0.00443465	348.361	2.70253	0.002472	239.917	2.91047	7.32355e-05	279.042	42.0667	6.32663	1.19904e-18	279.778	5.96727	9.75893e-22	260.306	5.95452	9.14712e-21	228.389
Glyma.13G352700	Leucine-rich repeat transmembrane protein kinase protein	6.91759	16.4286	1.2441e-06	104.778	10.7236	2.2996e-06	75.3333	8.9229	1.61917e-05	65.5833	3.93333	10.9656	5.12638e-10	46.0556	8.30163	4.95876e-09	33.9444	9.3038	5.5175e-11	32.6667
Glyma.09G099900	Leucine-rich repeat transmembrane protein kinase	318.787	6.50242	0.00502286	1909.83	2.93278	0.0594975	926.833	1.649	0.331549	571.583	277.319	2.62329	0.00497302	760.639	1.85485	0.0332736	521.583	-1.12657	1	231.5

## Sheet: RLK
			4dpi-Si-			7dpi-Si-			14dpi-Si-				4dpi-Si+			7dpi-Si+			14dpi-Si+
ID	GO	Control SI- Normalized means	Experiment - Fold Change (normalized values)-Control SI- vs 4dpi SI-	EDGE test: Control SI- vs 4dpi SI-, tagwise dispersions - FDR p-value correction	4dpi Si- Normalized means	Experiment - Fold Change (normalized values)-Control SI- vs 7dpi Si-	EDGE test: Control SI- vs 7dpi Si-, tagwise dispersions - FDR p-value correction	7dpi Si- Normalized means	Experiment - Fold Change (normalized values)-Control SI- vs 14 dpiSi-	EDGE test: Control SI- vs 14 dpiSi-, tagwise dispersions - FDR p-value correction	14dpi Si- Normalized means	Control SI+ Normalized means	Experiment - Fold Change (normalized values)-Control SI+ vs 4dpi Si+	EDGE test: Control SI+ vs 4dpi Si+, tagwise dispersions - FDR p-value correction	4dpi Si+ Normalized means	Experiment - Fold Change (normalized values)-Control SI+ vs 7dpi SI+	EDGE test: Control SI+ vs 7dpi SI+, tagwise dispersions - FDR p-value correction	7dpi Si+ Normalized means	Experiment - Fold Change (normalized values)-Control SI+ vs 14 dpiSi+	EDGE test: Control SI+ vs 14 dpiSi+, tagwise dispersions - FDR p-value correction	14dpi Si+ Normalized means
Glyma.03G165800	Leucine-rich repeat receptor-like protein kinase family protein	2.02222	27.6637	0.00018367	51.6389	24.248	0.000441954	49.7083	19.8062	0.000705008	42.5833	0.37037	108.553	1.39812e-15	45.8333	102.206	7.40496e-25	38.6111	86.6071	2.03693e-15	26.9444
Glyma.08G307400	receptor-like protein kinase 1	0	#DIV/0!	1.61955e-05	26.2778	#DIV/0!	3.40515e-09	23.4583	#DIV/0!	2.13413e-08	22.0833	0.259259	55.5208	1.15677e-07	14.8056	39.1667	2.70583e-10	13.0556	142.969	2.34921e-15	25.4167
Glyma.10G109200	cysteine-rich RLK (RECEPTOR-like protein kinase) 25	1.42037	121.25	1.04713e-09	158.972	30.3736	1.52024e-05	44.0417	28.6667	6.65221e-06	43	1.51111	33.4028	6.18035e-08	53.4444	14.7128	1.50564e-13	24.1944	34.2672	5.43451e-19	44.1667
Glyma.10G253100	cysteine-rich RLK (RECEPTOR-like protein kinase) 26	2.08611	28.4483	5.25041e-06	55	15.4706	1.75042e-06	32.875	16.6667	1.51974e-06	36.6667	2.4	12.4246	5.35525e-06	32.0278	8.09685	2.50867e-05	19.9722	13.4665	2.28586e-09	29.0278
Glyma.10G253200	cysteine-rich RLK (RECEPTOR-like protein kinase) 26	6.00833	9.16667	0.000406733	51.3333	6.96845	0.00026845	42.3333	6.63386	0.00163939	42.125	3.42222	8.35648	3.28781e-09	30.0833	10.6365	3.26871e-09	38.5278	13.6496	3.15627e-11	41.5556
Glyma.10G253900	cysteine-rich RLK (RECEPTOR-like protein kinase) 26	6.3787	73.5996	3.74308e-19	435.056	54.2829	9.59214e-21	350.125	52.0357	5.72511e-20	352.542	2.11852	53.0583	2.65222e-26	121.444	90.7474	1.41368e-45	195.611	113.75	5.99878e-58	217.389
Glyma.11G207000	cysteine-rich RLK (RECEPTOR-like protein kinase) 2	253.704	11.0457	5.68603e-05	2588.14	9.69329	2.98927e-05	2436.17	9.74816	6.32847e-06	2685.38	70.4296	28.2006	3.5788e-22	2087.47	20.2699	7.428e-19	1468.89	21.7254	6.73955e-26	1407.81
Glyma.13G188900	cysteine-rich RLK (RECEPTOR-like protein kinase) 25	5.54444	41.921	1.28346e-10	215.194	28.4667	1.34223e-17	160.125	26.234	7.29349e-18	154.125	5.76296	20.1682	5.63713e-15	123.25	15.3938	1.05978e-16	93.3889	26.1467	3.03896e-24	133.639
Glyma.13G305800	Receptor-like protein kinase-related family protein	52.1565	8.5137	0.00788404	407.333	4.12482	0.0805988	215.625	4.61698	0.0361623	260.167	8.54815	21.1944	2.41269e-13	190.75	10.2892	3.31491e-09	91.9167	29.0022	1.26228e-20	223.639
Glyma.18G046300	cysteine-rich RLK (RECEPTOR-like protein kinase) 2	118.194	13.2624	7.15821e-12	1442.36	8.56441	0.000668804	1009.96	6.23371	1.14875e-06	797.292	110.496	6.2227	1.26628e-09	721.833	3.90677	2.30436e-06	441.639	4.39452	7.91421e-08	450.194
Glyma.18G046400	cysteine-rich RLK (RECEPTOR-like protein kinase) 42	30.0444	5.3521	7.84094e-06	147.361	3.38953	0.0150731	103.042	3.10688	0.00763443	100.042	12.837	4.39556	0.000705215	59.3889	6.61484	1.30727e-09	88.6389	7.91667	8.08506e-17	91.8333
Glyma.18G249900	Leucine-rich repeat receptor-like protein kinase family protein	17.3352	8.49756	7.65003e-07	135.583	5.46705	5.13417e-05	96.0833	5.41046	5.90945e-05	99.9583	11.5259	4.54007	1.18368e-06	55.3889	3.30787	2.62633e-05	39.6944	4.17559	3.27658e-06	43.3333
Glyma.20G138500	cysteine-rich RLK (RECEPTOR-like protein kinase) 29	2.31111	188.112	3.57931e-24	401.306	100.771	7.19586e-32	234.292	94.899	4.12159e-33	234.875	1.18519	172.187	7.69819e-25	229.583	123.259	1.08099e-27	153.389	273.92	2.8804e-59	267.833
Glyma.20G139400	cysteine-rich RLK (RECEPTOR-like protein kinase) 25	15.7713	17.5479	1.28152e-09	254.25	14.2775	3.81397e-12	228.083	14.4906	8.65904e-13	244.167	10.3704	15.2222	8.65173e-19	167.444	9.7428	8.58822e-19	105.222	14.815	5.48536e-24	137.944
Glyma.20G139500	cysteine-rich RLK (RECEPTOR-like protein kinase) 25	50.0157	5.82747	0.000125298	267.028	2.37847	0.0291429	119.875	4.17015	2.58272e-05	224.458	36.1704	4.42426	1.19644e-07	168.417	2.09911	0.000324598	78.8333	5.66385	1.05416e-20	186.278
Glyma.18G219300	cysteine-rich RLK (RECEPTOR-like protein kinase) 25	11.3639	6.53928	0.00471391	68.4444	5.15907	0.00648905	59.4583	-1.05217	1	11.5	2.71852	18.4712	5.19015e-12	53.3611	12.7637	3.74733e-08	36.3056	6.82339	0.00787826	16.5278
Glyma.13G167000	receptor-like protein kinase 1	2.84074	11.3347	0.0111714	29.7222	4.78261	0.0758056	13.75	8.36088	0.00621356	25.2917	0.651852	27.5	7.62736e-07	18.9444	27.3485	5.67253e-10	20.0556	33.0729	3.19253e-11	17.6389
Glyma.10G253800	cysteine-rich RLK (RECEPTOR-like protein kinase) 29	0.496296	66.0227	0.000575264	32.2778	21.1667	0.00212503	10.5833	24.5	8.79288e-05	12.25	0.133333	119.375	2.25542e-05	15.9167	33.4375	5.82228e-05	5.94444	139.375	1.56981e-05	12.3889
Glyma.01G241000	cysteine-rich RLK (RECEPTOR-like protein kinase) 10	100.997	6.25598	3.6903e-08	580.972	5.22453	1.93422e-10	527.417	3.88825	2.34135e-08	424.5	85.2741	3.14746	1.14062e-08	282.222	3.69521	1.03339e-12	324.111	3.7801	1.08341e-12	296.528
Glyma.18G294400	cysteine-rich RLK (RECEPTOR-like protein kinase) 5	26.9139	6.12387	0.000951634	151.056	2.27273	0.152822	61.875	2.18804	0.218461	63.125	15.6296	2.63514	0.00854568	43.3333	1.63828	0.152309	26.7222	2.46462	0.0393568	34.8333
Glyma.20G139900	cysteine-rich RLK (RECEPTOR-like protein kinase) 10	20.5065	4.48261	0.000260819	84.4722	2.9387	0.00761654	61.125	3.30095	0.0014798	72.2083	19.963	3.03986	7.33937e-06	63.9722	2.48396	2.42755e-05	51.6111	3.34717	2.95759e-06	60.4722
Glyma.02G037100	cysteine-rich RLK (RECEPTOR-like protein kinase) 2	58.837	4.17508	1.36393e-05	225.083	2.77402	0.00118899	164.083	2.06462	0.044711	131	56.5407	2.22637	0.00124171	132.444	2.08048	0.00790184	121.639	2.20806	0.000243621	114.083
Glyma.10G252900	cysteine-rich RLK (RECEPTOR-like protein kinase) 25	2.62407	13.1881	0.0437587	31.9444	5.48287	0.0605166	14.6667	8.63363	0.00258358	23.9583	3.18519	4.46192	0.00183719	14.9722	3.26797	0.045856	11.1111	5.11905	0.00387506	14.3333
Glyma.20G138400	cysteine-rich RLK (RECEPTOR-like protein kinase) 29	101.005	1.48355	0.697919	137.806	-2.24903	0.215127	44.875	-6.72	5.60476e-06	16.25	37.4667	-1.05263	1	37.4722	1.24428	0.799969	48.3333	-1.05317	1	32.3889

## Sheet: MAPKs
			4dpi-Si-			7dpi-Si-			14dpi-Si-				4dpi-Si+			7dpi-Si+			14dpi-Si+
ID	GO	Control SI- Normalized means	Experiment - Fold Change (normalized values)-Control SI- vs 4dpi SI-	EDGE test: Control SI- vs 4dpi SI-, tagwise dispersions - FDR p-value correction	4dpi Si- Normalized means	Experiment - Fold Change (normalized values)-Control SI- vs 7dpi Si-	EDGE test: Control SI- vs 7dpi Si-, tagwise dispersions - FDR p-value correction	7dpi Si- Normalized means	Experiment - Fold Change (normalized values)-Control SI- vs 14 dpiSi-	EDGE test: Control SI- vs 14 dpiSi-, tagwise dispersions - FDR p-value correction	14dpi Si- Normalized means	Control SI+ Normalized means	Experiment - Fold Change (normalized values)-Control SI+ vs 4dpi Si+	EDGE test: Control SI+ vs 4dpi Si+, tagwise dispersions - FDR p-value correction	4dpi Si+ Normalized means	Experiment - Fold Change (normalized values)-Control SI+ vs 7dpi SI+	EDGE test: Control SI+ vs 7dpi SI+, tagwise dispersions - FDR p-value correction	7dpi Si+ Normalized means	Experiment - Fold Change (normalized values)-Control SI+ vs 14 dpiSi+	EDGE test: Control SI+ vs 14 dpiSi+, tagwise dispersions - FDR p-value correction	14dpi Si+ Normalized means
Glyma.17G173000	signalling.MAP kinases	92.388	4.44568	0.0020314	377.389	1.06737	1	98.625	1.49228	0.410984	149.042	29.7185	3.89727	1.49793e-05	122.028	3.28734	1.73708e-07	101.25	13.0218	2.15262e-34	352.167
glyma.04g036300	signalling.MAP kinases	40.7528	3.13542	0.0040205	117.056	2.85743	0.000817052	117.583	2.11117	0.038066	92.4167	58.6741	1.83495	0.0114935	113.278	1.09415	0.803807	66.3056	1.10048	0.945073	59.0833
glyma.02g102800	signalling.MAP kinases	759.164	8.09379	4.05545e-06	5648.39	1.85627	0.331795	1393.46	3.41622	5.7899e-05	2831.88	460.481	4.54999	3.05687e-06	2184.5	1.93814	0.007072	900.806	3.46729	9.30468e-11	1513.67
glyma.14g203700	signalling.MAP kinases	114.43	3.12658	0.00103623	329.194	1.76921	0.197516	202	1.21643	0.806079	150.625	85.7333	1.49969	0.171743	135.139	1.26795	0.385435	111.833	1.52394	0.0533303	120.222
glyma.18g054100	signalling.MAP kinases	12.5991	9.66539	0.00209305	112.333	5.22876	1.1746e-05	66.6667	6.76909	5.94251e-06	90.875	6.88148	1.33765	0.645736	9.75	1.88467	0.0758033	13.5278	12.9227	1.52277e-16	79.8333

## Sheet: CDKs
			4dpi-Si-			7dpi-Si-			14dpi-Si-				4dpi-Si+			7dpi-Si+			14dpi-Si+
ID	GO	Control SI- Normalized means	Experiment - Fold Change (normalized values)-Control SI- vs 4dpi SI-	EDGE test: Control SI- vs 4dpi SI-, tagwise dispersions - FDR p-value correction	4dpi Si- Normalized means	Experiment - Fold Change (normalized values)-Control SI- vs 7dpi Si-	EDGE test: Control SI- vs 7dpi Si-, tagwise dispersions - FDR p-value correction	7dpi Si- Normalized means	Experiment - Fold Change (normalized values)-Control SI- vs 14 dpiSi-	EDGE test: Control SI- vs 14 dpiSi-, tagwise dispersions - FDR p-value correction	14dpi Si- Normalized means	Control SI+ Normalized means	Experiment - Fold Change (normalized values)-Control SI+ vs 4dpi Si+	EDGE test: Control SI+ vs 4dpi Si+, tagwise dispersions - FDR p-value correction	4dpi Si+ Normalized means	Experiment - Fold Change (normalized values)-Control SI+ vs 7dpi SI+	EDGE test: Control SI+ vs 7dpi SI+, tagwise dispersions - FDR p-value correction	7dpi Si+ Normalized means	Experiment - Fold Change (normalized values)-Control SI+ vs 14 dpiSi+	EDGE test: Control SI+ vs 14 dpiSi+, tagwise dispersions - FDR p-value correction	14dpi Si+ Normalized means
glyma.16g059300	signalling.calcium-DEPENDENT KINASES	3.05556	133.236	4.66615e-13	381.944	65.0949	1.53745e-22	200.167	61.5375	1.32522e-29	198.458	1.83704	185.227	1.12175e-18	362.222	67.8161	3.56086e-49	131.111	113.955	2.14759e-37	184.861
glyma.19g088200	signalling.calcium-DEPENDENT KINASES	10.6093	62.1534	4.47917e-10	607.722	11.8915	2.61968e-09	127.833	18.1969	1.66265e-14	205.625	9.97778	29.2277	3.063e-14	305.917	8.06915	1.91099e-09	84.2778	17.2167	2.13014e-18	155.333
glyma.03g242200	signalling.calcium-DEPENDENT KINASES	2.45463	58.1553	5.42552e-11	133.111	32.7721	1.62617e-08	80.2917	16.6349	1.3439e-05	43.6667	1.71852	42.1235	3.01103e-09	77.6944	16.7073	1.56815e-07	30.4444	27.7425	1.85816e-08	41.3056
glyma.20g034200	signalling.calcium-DEPENDENT KINASES	2.14167	51.625	2.05406e-11	103.25	37.2538	8.52543e-15	81.9583	46.1798	6.94973e-17	102.75	2.60741	28.0544	7.09101e-11	77.3056	18.75	2.18546e-21	51.6667	22.0433	1.39689e-18	50.9444
glyma.03g232600	signalling.calcium-DEPENDENT KINASES	2.27222	27.5672	9.66941e-09	56.9722	14.9819	2.1845e-06	34.4583	8.28231	0.00139484	20.2917	4.20741	4.3408	0.00192827	19.3889	4.63832	0.000233827	20.3056	4.02206	0.00829767	15.1944
glyma.18g221300	signalling.calcium-DEPENDENT KINASES	22.2324	26.537	1.21208e-07	541.944	6.76143	0.00229398	151.625	8.34556	0.000988482	199.042	6.37778	16.0969	1.28584e-07	108.028	9.60417	2.1096e-08	64.0278	25.9459	3.40397e-12	149.333
glyma.10g233700	signalling.calcium-DEPENDENT KINASES	0.505556	25.5952	0.00328022	11.9444	11.5833	0.0162659	5.79167	6.43939	0.254371	3.54167	1.37037	1.04167	1	1.52778	2.68939	0.136575	3.94444	5.49528	0.0268907	6.47222
glyma.11g157100	signalling.calcium-DEPENDENT KINASES	1.6287	22.6103	0.00272732	34.1667	5.50505	0.0736388	9.08333	9.27536	0.00565166	16	0.674074	18.1818	1.04052e-05	13.3333	2.53906	0.679401	1.80556	40.1923	2.12813e-10	23.2222
glyma.03g022800	signalling.calcium-DEPENDENT KINASES	16.5917	18.337	0.000593435	278.722	5.47619	0.0549415	92	6.34318	0.0269509	112.75	3.28889	18.0775	1.40034e-06	63.4722	16.6774	1.14346e-11	57.4444	38.8263	8.08783e-31	113.028
glyma.10g213100	signalling.calcium-DEPENDENT KINASES	2.95278	16.1484	0.000370586	44.1389	5.11204	0.0664115	15.2083	7.94974	0.00283175	25.0417	4.54815	3.88249	0.013087	18.7222	2.7979	0.0159681	13.3056	3.75	0.00173559	15.25
glyma.01g144300	signalling.calcium-DEPENDENT KINASES	20.5093	13.7899	2.21111e-07	258.944	10.0501	1.11953e-07	208.792	7.75502	3.04225e-05	170.417	19.2593	4.0331	1.311e-07	81.9167	4.43396	2.66633e-11	88.7778	9.30732	5.41856e-20	162.361
glyma.08g191300	signalling.calcium-DEPENDENT KINASES	1.90185	12.1994	0.00122876	21.4167	8.16017	0.00190687	15.7083	3.76543	0.123427	7.625	1.98519	8.77604	8.40952e-06	18.7222	3.88298	0.0557408	8.11111	3.75	0.0349437	6.5
glyma.15g171000	signalling.calcium-DEPENDENT KINASES	21.413	10.9989	2.70196e-07	216.556	7.79321	1.17592e-05	168.333	4.36638	0.00407305	100.208	9.85185	18.3342	5.33664e-28	191.083	9.49244	1.3255e-19	97.6667	13.8317	3.77778e-28	122.333
glyma.20g010200	signalling.calcium-DEPENDENT KINASES	16.8954	10.8417	9.71169e-05	168.167	6.78868	0.000432554	115.917	7.35267	9.28262e-05	133.083	10.437	14.3586	1.4327e-24	157.944	5.06365	3.87493e-08	55.25	15.6383	5.08056e-22	147
glyma.10g210000	signalling.calcium-DEPENDENT KINASES	9.46111	8.69911	0.000461034	75.9722	4.39513	0.0425153	42.0833	2.33251	0.370417	23.5	9.82963	3.88889	0.00445584	40.4444	2.07522	0.120332	21.3056	1.95844	0.343364	17.2778
glyma.03g242100	signalling.calcium-DEPENDENT KINASES	10.6963	8.59551	0.000480162	85	3.62903	0.0224863	39.375	3.89501	0.0113876	44.2083	12.5704	3.71639	0.000968154	49.1389	1.68497	0.175628	22.1667	2.84559	0.00678541	32.25
glyma.02g002100	signalling.calcium-DEPENDENT KINASES	33.0861	7.53846	0.000177401	228.667	3.29347	0.00348166	110.167	3.45314	0.000221931	122.5	27.8889	4.35417	0.00454623	127.722	1.41967	0.213619	41.1389	2.07603	0.00562453	52.6389
glyma.17g053600	signalling.calcium-DEPENDENT KINASES	45.337	6.43268	0.000749009	267.028	3.26412	0.000173259	149.333	2.61282	0.00244969	127.375	38.4148	3.45985	0.000403208	139.778	1.55552	0.0842183	61.9444	2.74032	2.31142e-05	95.9722
glyma.19g239500	signalling.calcium-DEPENDENT KINASES	15.7231	6.18269	0.00451954	89.3056	2.03558	0.499553	32.4167	2.58681	0.225288	43.4583	24.1778	1.17031	0.972666	29.7778	1.37809	0.439531	34.6667	1.19554	0.99619	26.2222
glyma.03g232400	signalling.calcium-DEPENDENT KINASES	667.485	5.94644	0.000311051	3660.36	3.71208	2.89305e-06	2449.04	3.08281	3.8957e-07	2241.67	515.193	4.25364	2.05313e-06	2284.11	2.92634	1.93956e-06	1520.72	3.79704	1.77235e-14	1856.5
glyma.02g134500	signalling.calcium-DEPENDENT KINASES	98.4926	5.53269	0.000338544	501.139	2.31496	0.0234065	227.792	3.43936	0.000164598	366.292	42.0296	6.2412	2.72496e-15	275.722	3.22858	1.15193e-09	140.694	10.7094	1.14708e-16	410.528
glyma.12g185400	signalling.calcium-DEPENDENT KINASES	157.298	5.16968	0.00961639	749.833	2.3659	0.00772482	370.5	2.34019	0.00364544	398.417	147.022	2.38397	0.0233534	367.556	-1.32147	0.636542	113.611	1.6211	0.0498183	221.694
glyma.04g245000	signalling.calcium-DEPENDENT KINASES	145.263	4.84046	3.27173e-05	648.083	2.83834	0.000356396	410.708	4.0731	6.08545e-09	640.292	103	3.95277	1.53354e-05	427.778	2.00678	0.000124897	212.139	5.88943	2.73814e-19	559.889
glyma.13g316100	signalling.calcium-DEPENDENT KINASES	542.849	4.7485	2.87032e-05	2380.06	1.38547	0.761258	743.375	1.30683	0.661394	772.042	336.533	2.28134	0.000236007	801.917	1.01038	1	344.583	1.32	0.0608122	418.5
glyma.16g099600	signalling.calcium-DEPENDENT KINASES	133.555	4.45026	0.000286628	547.778	2.55524	0.00211078	340.167	2.93902	3.51996e-05	424.542	123.311	2.95443	1.20714e-07	382.5	1.73499	0.0088823	218.917	3.43695	1.69601e-10	392.806
glyma.07g177600	signalling.calcium-DEPENDENT KINASES	189.044	4.41677	0.00443465	770.972	1.81566	0.39707	340.708	2.65768	0.0301157	544.625	121.622	3.02819	2.92949e-07	386.667	1.48403	0.0718776	184.778	5.13264	1.06031e-18	578.278
glyma.13g272100	signalling.calcium-DEPENDENT KINASES	161.904	4.04804	0.000249147	604.417	2.31466	0.0256918	372.833	2.06284	0.0379059	361.667	99.3481	3.53098	1.20373e-09	368.556	2.45424	2.66872e-06	250.278	2.59755	6.26777e-07	238.167
glyma.06g189600	signalling.calcium-DEPENDENT KINASES	121.693	3.39279	0.00289109	379.917	1.73873	0.106531	211.125	2.29637	0.000326522	302.375	120.252	1.56321	0.0652157	197.417	1.3102	0.242096	161.417	2.49551	4.56544e-07	277.667
glyma.01g166100	signalling.calcium-DEPENDENT KINASES	210.805	3.34765	0.000669401	651.75	2.2534	0.00268082	471.75	1.9376	0.00486416	442.5	144.733	3.56764	6.68166e-13	541.806	1.9681	0.000291721	290.972	2.43246	5.59908e-09	327.139
glyma.19g038600	signalling.calcium-DEPENDENT KINASES	31.4574	3.24306	0.00543925	93.4722	1.31317	0.773144	41.7917	2.36224	0.0343633	79.6667	28.5037	2.34467	0.0754742	70.4444	-1.54659	0.537471	19.1389	3.34837	3.91032e-05	86.6111
glyma.07g204000	signalling.calcium-DEPENDENT KINASES	87.6241	3.11723	0.000506979	250.694	1.37495	0.707976	120.583	-1.32517	0.921701	71.5	65.5481	2.04696	0.0601691	141.194	1.0625	1	71.7778	1.1354	0.925328	68.25
glyma.19g133000	signalling.calcium-DEPENDENT KINASES	275.409	2.73208	0.00251165	695.528	1.72317	0.141313	470.125	1.21071	0.643112	361.792	186.593	1.8286	0.192632	357.389	1.4857	0.258111	282.25	1.40263	0.286133	244.556
glyma.14g008100	signalling.calcium-DEPENDENT KINASES	88.9157	2.55343	0.00558208	208.417	1.94421	0.046893	173.083	1.59816	0.142505	153.583	54.1185	1.92867	0.00265846	109.806	2.05786	8.84404e-05	115.194	2.25955	0.00368508	111.722
