# Supplementary material for: Silicon protects soybean plants against Phytophthora sojae by interfering with effector-receptor expression
Source: BMC Plant Biol. 2018 May 30;18:97. doi: 10.1186/s12870-018-1312-7 (PMC5977513; doi:10.1186/s12870-018-1312-7)
Supplement: Supplementary file 5 — Table S4. Expression data of NB-LRRs genes. Normalized mean (n = 5), fold-change and FDR p-value of 45 receptor (NB-LRR) genes in soybean plants treated (Si+) or not (Si-) with silicon (Si) at 0, 4, 7, and 14 dpi with Phytophthora sojae. (XLSX 22 kb) [file 12870_2018_1312_MOESM5_ESM.xlsx]

## Sheet: Table S4
			4dpi-Si-			7dpi-Si-			14dpi-Si-				4dpi-Si+			7dpi-Si+			14dpi-Si+
ID	GO	Control SI- Normalized means	Experiment - Fold Change (normalized values)-Control SI- vs 4dpi SI-	EDGE test: Control SI- vs 4dpi SI-, tagwise dispersions - FDR p-value correction	4dpi Si- Normalized means	Experiment - Fold Change (normalized values)-Control SI- vs 7dpi Si-	EDGE test: Control SI- vs 7dpi Si-, tagwise dispersions - FDR p-value correction	7dpi Si- Normalized means	Experiment - Fold Change (normalized values)-Control SI- vs 14 dpiSi-	EDGE test: Control SI- vs 14 dpiSi-, tagwise dispersions - FDR p-value correction	14dpi Si- Normalized means	Control SI+ Normalized means	Experiment - Fold Change (normalized values)-Control SI+ vs 4dpi Si+	EDGE test: Control SI+ vs 4dpi Si+, tagwise dispersions - FDR p-value correction	4dpi Si+ Normalized means	Experiment - Fold Change (normalized values)-Control SI+ vs 7dpi SI+	EDGE test: Control SI+ vs 7dpi SI+, tagwise dispersions - FDR p-value correction	7dpi Si+ Normalized means	Experiment - Fold Change (normalized values)-Control SI+ vs 14 dpiSi+	EDGE test: Control SI+ vs 14 dpiSi+, tagwise dispersions - FDR p-value correction	14dpi Si+ Normalized means
Glyma.01G046900	Disease resistance protein (TIR-NBS-LRR class) family	7.31111	6.57178	0.00920712	44.25	5.68462	0.0100612	42.2083	4.20686	0.104712	32.7083	5.23704	4.3006	0.00376954	24.0833	5.70473	1.09618e-07	30.8056	6.92807	4.45295e-05	32.6389
Glyma.05G082400	Disease resistance protein (CC-NBS-LRR class) family	17.9157	36.4158	3.31199e-07	598.028	18.8476	6.36171e-11	342.083	9.95437	4.74541e-07	190.875	16.4593	13.5435	3.02701e-06	235.056	4.83257	0.000905058	82.5833	11.9215	1.83076e-09	178.028
Glyma.06G263900	disease resistance protein (TIR-NBS-LRR class), putative	12.8648	11.2547	2.48956e-05	133.306	5.74536	0.00135659	74.8333	5.00304	0.00685942	68.6667	6.25926	8.16498	2.19815e-07	53.8889	12.4405	1.2486e-14	81.2778	12.3622	3.19465e-09	69.7778
Glyma.09G210600	NB-ARC domain-containing disease resistance protein	61.15	6.0124	1.58101e-07	336.694	4.02033	1.20934e-06	247.25	3.35924	1.14407e-05	221.542	44.6444	4.37293	7.1827e-09	205.333	2.9487	6.69077e-08	136.361	5.6874	9.62131e-19	231.667
Glyma.13G028100	disease resistance protein (TIR-NBS-LRR class), putative	26.425	11.3166	5.40466e-10	273.861	9.87695	5.8797e-16	264.208	8.57311	7.01508e-15	242.833	20.9704	10.5211	8.73051e-21	232.167	6.74593	5.9892e-20	147.361	8.62427	5.66912e-27	163.861
Glyma.16G135200	disease resistance protein (TIR-NBS-LRR class), putative	10.2139	25.0059	1.2393e-15	236.722	17.0572	3.8878e-13	176.542	13.1948	2.51562e-12	142.833	5.24444	39.5219	2.85921e-16	220.444	24.6508	2.6825e-16	135.306	26.5179	6.94278e-19	123.75
Glyma.16G137000	Disease resistance protein (TIR-NBS-LRR class) family	9.26204	18.045	1.86213e-06	153.583	14.734	1.8087e-07	138.5	14.5274	1.9268e-07	143.458	4.48889	25.0409	7.18172e-12	119.083	31.013	4.63013e-24	145.417	25.4006	2.0291e-20	102.167
Glyma.17G179400	Disease resistance protein (CC-NBS-LRR class) family	0.688889	35.875	0.00627648	23.9167	22.2436	0.000280804	14.4583	10.1667	0.0280953	7.625	0.681481	28.75	0.000118982	21.7222	5.50781	0.0200545	3.91667	22.5	1.65131e-06	13
Glyma.17G180000	Disease resistance protein (CC-NBS-LRR class) family	7.63148	9.71215	0.0330918	68.4167	1.22294	1	9.41667	1.29346	1	10.5417	7.77778	49.2763	6.18522e-06	41.6111	10.5743	0.000125978	8.69444	19.5833	1.48644e-06	13.0556
Glyma.18G287000	NB-ARC domain-containing disease resistance protein	9.37407	25.3415	1.17535e-09	218.5	11.1126	6.04026e-06	105.292	13.3874	2.78694e-07	134.208	9.22222	19.9144	2.45712e-29	193.833	8.57679	8.43419e-18	82.5278	14.1778	8.93812e-31	117.833
Glyma.18G287100	NB-ARC domain-containing disease resistance protein	36.4667	3.75166	0.000872928	125.306	2.17165	0.0739204	79.9167	1.78146	0.316745	69.8333	19.4296	4.0808	6.99701e-08	83.6111	3.51898	1.76668e-07	71.0833	3.48169	5.27427e-06	61.2778
Glyma.19G139700	NB-ARC domain-containing disease resistance protein	28.1157	5.13554	2.42637e-05	132.611	4.28404	7.91845e-05	121.667	2.89488	0.003938	87.2083	15.2667	4.28129	6.98406e-08	69.1667	4.43102	4.61012e-11	70.3056	4.33669	7.61724e-08	59.75
Glyma.U012600	NB-ARC domain-containing disease resistance protein	12.8889	44.6746	1.43947e-19	530.139	34.7769	1.8121e-22	454.708	35.9654	6.85491e-34	493.625	5.51111	41.4068	5.2177e-33	242	59.3195	1.88144e-51	341.417	66.0135	2.3097e-48	325.667
Glyma.03G053500	disease resistance protein (TIR-NBS-LRR class), putative	57.7759	2.70921	0.320231	143.528	1.65948	0.684063	96.25	2.02352	0.339903	126.167	52.8519	3.1856	0.00167672	76.6667	5.05607	5.14769e-09	120.222	3.20145	0.000265732	66.3056
Glyma.06G264100	disease resistance protein (TIR-NBS-LRR class), putative	15.6981	5.30769	0.0453894	76.6667	3.33333	0.0875803	52.8333	3.28869	0.108227	55.25	5.54074	4.32292	0.0123148	25.3611	7.29327	0.000167994	42.1389	6.89732	3.61233e-06	34.3333
Glyma.06G264200	Disease resistance protein (TIR-NBS-LRR class) family	12.7824	3.95442	0.0257834	46.75	3.65248	0.0488571	47.2083	2.10478	0.391374	28.625	4.80741	2.82609	0.0568954	14.4444	7.85398	2.70784e-07	39.4444	6.98834	0.00189422	29.9722
Glyma.09G075500	disease resistance protein (TIR-NBS-LRR class), putative	6.76481	5.88523	0.107383	36.75	4.35897	0.160726	29.75	5.50173	0.0688415	39.75	6.3037	2.59967	0.0356466	17.3889	5.1936	6.7497e-07	34.2778	5.41008	1.97724e-05	30.4167
Glyma.12G218500	LRR and NB-ARC domains-containing disease resistance protein	2.625	17.4537	0.00180088	41.8889	10.6698	0.0102077	28.5417	10.4167	0.0142905	29.1667	0.777778	19.6284	1.33428e-05	16.1389	31.6875	6.16141e-17	28.1667	43.7946	3.56708e-09	27.25
Glyma.15G246100	NB-ARC domain-containing disease resistance protein	15.5296	7.257	0.0101311	103.694	5.4531	0.0116286	85.75	8.04927	0.00186628	133.417	40.8074	4.70158	0.0111051	201.75	4.45758	0.00152288	187.417	3.73517	0.00579777	139.944
Glyma.15G247100	NB-ARC domain-containing disease resistance protein	19.1593	13.2712	0.00393383	233.278	10.2148	0.00258627	198.167	8.56098	0.00609315	175.5	24.0222	3.46382	0.0282209	87.75	7.10344	5.44009e-06	176.639	6.27795	7.34211e-05	137.278
Glyma.18G082100	NB-ARC domain-containing disease resistance protein	94.1944	-2.01309	0.347378	94.1944	-3.96049	0.0148281	51.4583	-1.58046	0.75084	140.75	89.0815	-2.2076	0.547655	42.3889	-20.9223	5.77188e-09	4.36111	-6.74364	0.000116341	12.2222
Glyma.18G082200	NB-ARC domain-containing disease resistance protein	74.1194	1.22144	0.933376	150.889	-1.29259	1	103.417	-1.70681	0.570347	85.0417	79.6741	-2.90811	0.41939	28.7778	-15.3885	3.70858e-05	5.30556	-8.84267	0.000422054	8.33333
Glyma.18G082300	NB-ARC domain-containing disease resistance protein	29.1111	-1.23282	0.848175	29.1111	-1.5896	0.953441	24.8333	-1.39091	1	30.25	22.6	-5.16145	0.356187	4.61111	-60.2286	0.00328024	0.388889	-19.4947	0.0144015	1.05556
Glyma.18G082400	NB-ARC domain-containing disease resistance protein	156.111	-1.41509	0.858782	156.111	-2.55061	0.309749	92.9583	-4.6914	0.0145657	55.25	82.5037	-2.76486	0.838961	31.3056	-86.6514	0.00126597	0.972222	-53.1077	0.000714984	1.44444
Glyma.18G086900	NB-ARC domain-containing disease resistance protein	58.6389	-1.20701	0.88756	58.6389	-3.37024	0.00668521	22.9583	-1.89611	0.301959	43.9583	39.3778	-3.18632	0.123744	13	-4.01749	0.00112954	10.1667	-6.26796	3.93511e-05	5.72222
Glyma.06G311100	NB-ARC domain-containing disease resistance protein	63.0556	-1.71383	0.321091	63.0556	-2.4108	0.198729	48.625	-2.78431	0.0461688	45.6667	48.8889	-2.3169	0.720245	22.1944	-9.39275	0.025962	5.36111	-22.7606	0.00409129	1.97222
Glyma.15G246800	NB-ARC domain-containing disease resistance protein	19.5667	11.037	0.000910675	198.667	8.39218	0.000879236	166.375	8.03194	0.00282292	167.667	42.3259	2.29396	0.218101	102.056	3.338	0.00788114	145.833	4.18743	0.00247677	162.472
Glyma.18G082800	NB-ARC domain-containing disease resistance protein	230.846	1.18045	1	251.778	-2.32167	0.187753	98.625	-2.0741	0.0941157	120.667	80.2296	1.1626	1	97.9167	-7.52774	0.0400335	10.9167	-8.03123	0.0070929	9.25
Glyma.18G105100	NB-ARC domain-containing disease resistance protein	33.5833	-1.39686	0.608681	33.5833	-2.00065	0.405705	25.7917	-3.35544	0.0101544	16.4583	46.6148	-3.80345	0.000427799	12.8889	-3.1295	0.000233401	15.4444	-4.62115	2.44628e-07	9.19444
Glyma.01G010700	NB-ARC domain-containing disease resistance protein	0.32963	270.673	3.33936e-06	78.1944	71.7949	1.14902e-05	23.3333	61.1111	3.5148e-07	22.9167	0.592593	18.3468	0.000443846	12.6389	9.35185	0.00363616	5.61111	29.1477	2.9073e-09	14.25
Glyma.12G137900	Disease resistance protein (TIR-NBS-LRR class) family	1.1963	40.4337	0.00120752	44.0278	4.96599	0.321184	6.08333	3.0719	0.369627	3.91667	0.340741	10.2344	0.159293	3.63889	10.2344	0.058749	3.63889	10.5357	0.0491051	3.27778
Glyma.16G137600	disease resistance protein (TIR-NBS-LRR class), putative	0.824074	26.6216	8.10639e-05	21.8889	21.5104	3.79039e-05	17.2083	15.6373	0.000416096	13.2917	0.37037	32.2368	1.23565e-05	13.6111	29.9306	2.63736e-06	11.9722	61.1538	1.66624e-11	17.6667
Glyma.16G079400	LRR and NB-ARC domains-containing disease resistance protein	9.57315	10.2136	0.000417883	90.3333	1.29392	0.987209	12.5833	1.30542	1	13.25	5.98519	2.96766	0.025496	18.8611	1.34375	0.607015	8.36111	1.37913	0.907349	7.41667
Glyma.16G215100	disease resistance protein (TIR-NBS-LRR class), putative	7.04537	6.45051	0.00663323	42	4.74942	0.119369	33.9583	5.03344	0.123496	37.625	4.86667	1.56385	0.644093	8.02778	1.28275	0.92381	6.52778	1.94162	0.475278	8.5
Glyma.06G311000	NB-ARC domain-containing disease resistance protein	88.3194	6.21611	0.000338544	504.333	1.55068	0.458908	137.042	1.53789	0.421961	146.792	61.5111	1.75	0.346942	113.167	-1.91892	0.247928	33.0278	-1.38434	0.625888	40.8056
Glyma.02G023900	Disease resistance protein (TIR-NBS-LRR class) family	180.556	5.581	0.00035136	930.167	3.69535	1.94915e-06	663.5	5.05159	9.6521e-11	987.333	148.452	2.28248	0.00178815	355.611	2.14362	0.0015759	324.972	3.18682	6.46863e-14	439.639
Glyma.17G179500	Disease resistance protein (CC-NBS-LRR class) family	26.0713	5.42442	0.00226155	129.583	2.31122	0.0660521	60.9583	1.7412	0.330967	48.6667	34.3481	3.06623	0.012411	110.861	-1.28529	0.974572	27.75	1.33274	0.677467	41.6111
Glyma.13G260600	NB-ARC domain-containing disease resistance protein	51.4083	5.09226	1.11821e-05	427.75	3.13782	0.000124772	286.875	3.60746	5.05567e-06	356.417	52.7407	3.14928	8.64615e-05	174.75	3.42183	8.01259e-08	186.528	3.31164	6.10137e-07	159.694
Glyma.12G132000	disease resistance protein (TIR-NBS-LRR class), putative	44.4917	4.76443	0.00156353	194.389	1.77933	0.364067	79.625	1.23196	0.934028	59.0417	28.8222	1.81012	0.316075	55.0278	1.94331	0.219288	58.0833	1.55985	0.559991	40.8333
Glyma.08G119200	LRR and NB-ARC domains-containing disease resistance protein	183.278	4.53242	4.02219e-05	766.583	2.62989	0.00151943	479.167	2.97985	9.84878e-05	591.5	180.089	2.96871	1.23015e-06	560.361	1.32952	0.297424	243.833	1.82799	0.00158261	307.306
Glyma.12G212500	disease resistance protein (TIR-NBS-LRR class), putative	41.2407	4.35223	0.000460927	164.611	2.66987	0.0216598	111	3.59748	0.00014131	159.458	27.837	3.89142	6.51853e-07	113.889	3.55031	8.70459e-08	102.722	3.74012	1.36469e-08	94.6667
Glyma.03G052800	Disease resistance protein (TIR-NBS-LRR class) family	22.8167	4.30688	0.00466773	90.4444	1.03175	1	23.8333	1.29192	1	31.4583	15.763	2.49163	0.00262374	41.3611	2.20907	0.0104009	36.2778	1.67251	0.327067	23.8611
Glyma.01G010500	NB-ARC domain-containing disease resistance protein	40.9435	4.27811	4.80527e-05	160.667	2.93809	0.00100899	121.417	2.88301	0.000756985	126.708	35.9407	2.97637	2.8976e-05	112.639	2.78565	4.41695e-05	103.75	3.5336	2.48017e-06	115.667
Glyma.09G212300	NB-ARC domain-containing disease resistance protein	5.52778	-3.30452	0.0939496	5.52778	-2.95244	0.246958	6.83333	-7.075	0.00280214	3	12.9185	-23.3524	0.000167881	0.583333	-1.5195	0.900208	8.83333	-1.78644	0.652	6.55556
Glyma.20G206200	disease resistance protein (TIR-NBS-LRR class), putative	22.8333	-1.21168	1	22.8333	-2.5308	0.265954	12.0417	-5.32192	0.00407929	6.08333	17.4815	-4.03415	0.0144916	4.55556	-2.77966	0.120288	6.55556	-7.92222	0.000197193	2
