# Supplementary material for: Silicon protects soybean plants against Phytophthora sojae by interfering with effector-receptor expression
Source: BMC Plant Biol. 2018 May 30;18:97. doi: 10.1186/s12870-018-1312-7 (PMC5977513; doi:10.1186/s12870-018-1312-7)
Supplement: Supplementary file 6 — Table S5. Expression data of PR genes. Normalized mean (n = 5), fold-change and FDR p-value of 11 pathogenesis-related (PR) genes in soybean plants treated (Si+) or not (Si-) with silicon (Si) at 0, 4, 7, and 14 dpi with Phytophthora sojae. (XLSX 12 kb) [file 12870_2018_1312_MOESM6_ESM.xlsx]

## Sheet: Table S5
			4dpi-Si-			7dpi-Si-			14dpi-Si-				4dpi-Si+			7dpi-Si+			14dpi-Si+
ID	GO	Control SI- Normalized means	Experiment - Fold Change (normalized values)-Control SI- vs 4dpi SI-	EDGE test: Control SI- vs 4dpi SI-, tagwise dispersions - FDR p-value correction	4dpi Si- Normalized means	Experiment - Fold Change (normalized values)-Control SI- vs 7dpi Si-	EDGE test: Control SI- vs 7dpi Si-, tagwise dispersions - FDR p-value correction	7dpi Si- Normalized means	Experiment - Fold Change (normalized values)-Control SI- vs 14 dpiSi-	EDGE test: Control SI- vs 14 dpiSi-, tagwise dispersions - FDR p-value correction	14dpi Si- Normalized means	Control SI+ Normalized means	Experiment - Fold Change (normalized values)-Control SI+ vs 4dpi Si+	EDGE test: Control SI+ vs 4dpi Si+, tagwise dispersions - FDR p-value correction	4dpi Si+ Normalized means	Experiment - Fold Change (normalized values)-Control SI+ vs 7dpi SI+	EDGE test: Control SI+ vs 7dpi SI+, tagwise dispersions - FDR p-value correction	7dpi Si+ Normalized means	Experiment - Fold Change (normalized values)-Control SI+ vs 14 dpiSi+	EDGE test: Control SI+ vs 14 dpiSi+, tagwise dispersions - FDR p-value correction	14dpi Si+ Normalized means
Glyma.03G247500	pathogenesis-related 4	4.48519	1182.24	9.59072e-18	4912.86	882.348	1.67684e-43	3992.62	622.705	7.12078e-68	2973.42	4.57778	346.886	1.1112e-36	1680.47	400.453	3.53869e-109	1913.28	449.622	1.76834e-78	1848.44
Glyma.06G123800	pathogenesis-related family protein	28.2287	4.04696	0.00495119	104.861	1.9819	0.144778	56.5833	2.89358	0.00382551	87.4583	16.3333	3.76772	1.26792e-05	64.9722	3.03665	2.99512e-05	51.5556	6.40977	5.77864e-12	94.7222
Glyma.13G251600	CAP (Cysteine-rich secretory proteins, Antigen 5, and Pathogenesis-related 1 protein) superfamily protein	23.6954	1086.22	3.15394e-18	23583.1	133.778	2.09396e-23	3210.67	85.7356	3.89425e-22	2175.54	22.9704	4216.94	4.68608e-48	13213.1	570.357	1.86831e-114	1774.44	630.75	7.26817e-95	1682
Glyma.13G251700	CAP (Cysteine-rich secretory proteins, Antigen 5, and Pathogenesis-related 1 protein) superfamily protein	21.4	795.974	2.36265e-15	15601.1	121.915	1.28636e-19	2642.5	83.377	1.44516e-18	1911.42	23.9259	2566.99	1.62488e-34	10667.3	369.818	5.88378e-83	1520.36	425.957	1.8413e-77	1495.58
Glyma.13G252400	CAP (Cysteine-rich secretory proteins, Antigen 5, and Pathogenesis-related 1 protein) superfamily protein	4.96019	1368.42	1.25926e-29	6233.92	212.789	3.68959e-33	1074.58	128.555	6.6303e-42	678.125	2.68148	6645.08	1.63363e-56	4873.06	915.735	1.05395e-97	691.889	1137.4	2.10604e-63	631.889
Glyma.15G062400	basic pathogenesis-related protein 1	14.0454	390.073	5.53057e-15	5036.28	114.318	2.32603e-24	1626.17	130.931	4.95326e-25	1963.96	12.6148	181.718	2.43154e-32	2426.94	172.119	1.1787e-28	2260.5	286.539	5.08606e-38	3253.81
Glyma.15G062500	basic pathogenesis-related protein 1	14.6787	430.428	3.67992e-16	5815.56	118.232	5.72607e-32	1755.75	147.701	1.05923e-44	2315.21	9.07407	230.84	4.64839e-54	2221.19	206.872	5.29793e-64	1949.19	352.826	4.73919e-89	2885.33
Glyma.15G062800	CAP (Cysteine-rich secretory proteins, Antigen 5, and Pathogenesis-related 1 protein) superfamily protein	0.247222	5892.6	1.2949e-26	1571.36	1044.63	5.27006e-25	235.042	760	5.39965e-37	190	0.177778	7687.36	3.54476e-51	1537.47	1375.14	2.433e-66	275.028	2653.75	2.62107e-41	353.833
Glyma.19G245400	pathogenesis-related 4	84.738	63.4258	3.02669e-09	4940.17	17.7542	2.15453e-13	1506	9.99772	5.11213e-12	914.792	73.1037	33.0014	6.14801e-14	2535.97	7.18427	8.60283e-23	541.056	12.6783	1.83216e-20	851.417
Glyma.19G245500	pathogenesis-related 4	12.4713	52.7345	2.00429e-06	605.861	10.9274	7.61642e-06	137.958	12.8822	5.83111e-06	171.333	12.8741	5.46798	0.000348503	74	4.24669	2.88e-05	57	21.3214	3.2611e-28	248.75
Glyma.20G225200	pathogenesis-related 4	4.18611	43.7006	0.000881594	171.889	5.55556	0.0329746	23.3333	20.1977	4.55e-06	89.375	2.67407	20.5556	8.62559e-05	16.4444	8.83065	0.00299171	6.08333	83.6458	1.47221e-14	44.6111
