# Supplementary material for: Silicon protects soybean plants against Phytophthora sojae by interfering with effector-receptor expression
Source: BMC Plant Biol. 2018 May 30;18:97. doi: 10.1186/s12870-018-1312-7 (PMC5977513; doi:10.1186/s12870-018-1312-7)
Supplement: Supplementary file 8 — Table S6. Expression data of WRKY transcription factor genes. Normalized mean (n = 5), fold-change and FDR p-value of 20 WRKY genes in soybean plants treated (Si+) or not (Si-) with silicon (Si) at 0, 4, 7, and 14 dpi with Phytophthora sojae. (XLSX 16 kb) [file 12870_2018_1312_MOESM8_ESM.xlsx]

## Sheet: Table S6
			4dpi-Si-			7dpi-Si-			14dpi-Si-				4dpi-Si+			7dpi-Si+			14dpi-Si+
ID	GO	Control SI- Normalized means	Experiment - Fold Change (normalized values)	EDGE test: Control SI- vs 4dpi SI-, tagwise dispersions - FDR p-value correction	4dpi Si- Normalized means	Experiment - Fold Change (normalized values)	EDGE test: Control SI- vs 7dpi Si-, tagwise dispersions - FDR p-value correction	7dpi Si- Normalized means	Experiment - Fold Change (normalized values)	EDGE test: Control SI- vs 14 dpiSi-, tagwise dispersions - FDR p-value correction	14dpi Si- Normalized means	Control SI+ Normalized means	Experiment - Fold Change (normalized values)	EDGE test: Control SI+ vs 4dpi Si+, tagwise dispersions - FDR p-value correction	4dpi Si+ Normalized means	Experiment - Fold Change (normalized values)	EDGE test: Control SI+ vs 7dpi SI+, tagwise dispersions - FDR p-value correction	7dpi Si+ Normalized means	Experiment - Fold Change (normalized values)	EDGE test: Control SI+ vs 14 dpiSi+, tagwise dispersions - FDR p-value correction	14dpi Si+ Normalized means
Glyma.01G224800	WRKY family transcription factor	3.48426	39.2301	1.07982e-06	197.111	40.2465	2.74857e-13	142.875	37.7629	1.07845e-15	140.667	1.45926	65.3299	9.9605e-32	104.528	55.7065	4.08414e-24	85.4167	90.5134	1.84037e-42	112.639
Glyma.03G220100	WRKY DNA-binding protein 35	191.943	7.84838	0.00828838	1770.64	2.35436	0.0149285	448.917	2.67801	0.00166945	556.958	135.052	3.9027	1.13887e-07	553.056	2.19968	0.000195132	303.556	3.94796	5.4257e-11	495.25
Glyma.04G218700	WRKY DNA-binding protein 51	1.925	18.765	0.00657544	54.1389	16.9048	3.7867e-05	32.5417	14.4919	0.000161179	29.7083	1.36296	16.0985	1.25234e-06	23.6111	11.4231	1.44463e-07	16.5	24.1981	6.83624e-08	28.5
Glyma.04G223200	WRKY DNA-binding protein 55	3.58796	66.6071	2.12734e-05	80.6111	5.27778	0.031064	19	7.56989	0.00178343	29.3333	2.2	10.3037	7.88797e-06	24.5	6.10577	0.000804302	14.1111	11.8314	5.01254e-09	22.6111
Glyma.06G142100	WRKY DNA-binding protein 55	0.962037	58.7813	0.000437528	27.3056	22.5	2.50729e-05	21.375	10.0407	0.0263263	10.2917	3.31852	3.56918	0.0961111	12.6111	2.43671	0.107462	8.55556	2.72901	0.142653	7.94444
Glyma.06G307700	WRKY family transcription factor	17.2796	14.712	1.98731e-05	221.139	4.08226	0.000141926	71.5417	7.72727	1.49475e-13	142.375	14.2148	4.81984	6.93391e-09	72.0833	4.02736	6.10736e-09	59.6944	8.54491	4.98479e-18	109.944
Glyma.10G230200	WRKY DNA-binding protein 27	23.6139	4.2306	0.0159171	109.861	-1.1225	1	21.2917	1.47214	0.723639	37.2083	11.2519	3.59492	4.86195e-05	42.5	1.29962	0.567481	15.2778	3.93559	0.000207397	40.0556
Glyma.11G163300	WRKY DNA-binding protein 33	146.365	5.40592	0.000304787	1470.86	3.3144	8.45517e-05	809.625	3.19048	2.58272e-05	852.417	152.119	5.78475	7.33939e-17	922.861	2.43487	1.38956e-05	378	5.25957	2.96937e-20	744.639
Glyma.12G097100	WRKY family transcription factor	0.938889	41.875	0.000206188	43.8611	27.7928	1.37296e-05	25.7083	25.0813	1.01235e-06	25.7083	2.02222	9.27083	2.80612e-05	19.7778	4.94792	0.000606706	10.5556	12.4537	7.29026e-09	22.4167
Glyma.13G310100	WRKY family transcription factor	52.9537	3.7332	0.0112943	209.806	2.28922	0.0254315	121.958	2.29961	0.0227537	131.25	58.563	2.32111	0.000220103	143.083	1.05812	0.908371	64.0278	2.47976	5.45712e-05	132.75
Glyma.15G110300	WRKY family transcription factor	95.1176	6.19824	0.00207345	580.528	4.18025	9.29572e-10	397.542	4.68975	1.34912e-09	482.458	133.267	3.78494	1.26865e-07	529.556	1.56077	0.092585	212.611	2.70148	1.58465e-05	334.083
Glyma.16G054400	WRKY DNA-binding protein 75	11.6935	24.9726	3.81398e-05	350.056	28.4107	7.31734e-11	336.667	26.493	1.12317e-10	330.5	3.47407	51.5303	9.83941e-19	188.944	53.2515	1.81275e-31	192.889	109.787	9.77671e-71	344
Glyma.17G097900	WRKY DNA-binding protein 72	177.124	5.03609	0.00248261	901.111	3.92059	3.97749e-07	690.417	3.21171	4.9707e-06	616.167	174.237	3.64811	3.26936e-06	666.389	2.20069	0.00188368	390.5	2.55108	4.76777e-06	414.806
Glyma.17G222300	WRKY DNA-binding protein 40	0.0953704	778.25	9.26321e-12	134.111	2087.5	4.08467e-18	104.375	980.667	2.17896e-23	122.583	0.548148	152.685	5.67122e-20	91.6111	157.692	3.47772e-37	91.1111	165.06	4.95368e-34	77.0278
Glyma.18G056600	WRKY DNA-binding protein 33	32.7806	12.593	9.67295e-06	401.278	5.65584	1.39148e-07	187.208	5.92514	9.90933e-09	208.417	21.0296	13.4031	3.18345e-31	297.25	5.75203	1.11293e-14	125.778	10.8183	1.44084e-32	206.028
Glyma.18G238600	WRKY DNA-binding protein 24	7.97685	8.37245	0.175763	23.8333	1.00932	1	8.125	1.96481	0.738355	16.75	4.74815	4.47687	0.00910592	22.5833	2.8083	0.0867235	13.9167	2.87958	0.142038	12.2222
Glyma.19G094100	WRKY DNA-binding protein 75	15.9167	67.2341	1.47956e-08	1510.69	64.9145	1.50823e-12	1043.5	58.9068	6.35933e-14	1005.83	6.92593	131.635	7.92195e-27	968.25	94.5949	7.05216e-27	681.083	188.862	6.72737e-69	1175.14
Glyma.19G217000	WRKY DNA-binding protein 35	161.926	6.09802	0.0525729	1210.42	1.78486	0.212591	287.542	1.47129	0.407227	257.917	115.489	2.20153	0.0534995	266.972	-1.70581	0.205558	69.3056	1.7514	0.0255898	187.361
Glyma.19G217800	WRKY DNA-binding protein 23	12.037	7.02717	0.00337688	56.2222	1.82377	0.39505	22.25	2.99479	0.0210916	38.3333	7.68889	2.97003	0.0106089	24.2222	2.89127	0.0576933	23.1944	3.72581	0.00144388	25.6667
