# Supplementary material for: Silicon protects soybean plants against Phytophthora sojae by interfering with effector-receptor expression
Source: BMC Plant Biol. 2018 May 30;18:97. doi: 10.1186/s12870-018-1312-7 (PMC5977513; doi:10.1186/s12870-018-1312-7)
Supplement: Supplementary file 10 — Table S7. Expression data of a) protease inhibitor genes and b) polyphenol oxidase genes. Normalized mean (n = 5), fold-change and FDR p-value of 13 protease inhibitor genes (sheet 1) and five polyphenol oxidase genes (sheet 2) in soybean plants treated (Si+) or not (Si-) with silicon (Si) at 0, 4, 7, and 14 dpi with Phytophthora sojae. (XLSX 37 kb) [file 12870_2018_1312_MOESM10_ESM.xlsx]

## Sheet: Protease Inhibitor
			4dpi-Si-			7dpi-Si-			14dpi-Si-				4dpi-Si+			7dpi-Si+			14dpi-Si+
ID	GO	Control SI- Normalized means	Experiment - Fold Change (normalized values)-Control SI- vs 4dpi SI-	EDGE test: Control SI- vs 4dpi SI-, tagwise dispersions - FDR p-value correction	4dpi Si- Normalized means	Experiment - Fold Change (normalized values)-Control SI- vs 7dpi Si-	EDGE test: Control SI- vs 7dpi Si-, tagwise dispersions - FDR p-value correction	7dpi Si- Normalized means	Experiment - Fold Change (normalized values)-Control SI- vs 14 dpiSi-	EDGE test: Control SI- vs 14 dpiSi-, tagwise dispersions - FDR p-value correction	14dpi Si- Normalized means	Control SI+ Normalized means	Experiment - Fold Change (normalized values)-Control SI+ vs 4dpi Si+	EDGE test: Control SI+ vs 4dpi Si+, tagwise dispersions - FDR p-value correction	4dpi Si+ Normalized means	Experiment - Fold Change (normalized values)-Control SI+ vs 7dpi SI+	EDGE test: Control SI+ vs 7dpi SI+, tagwise dispersions - FDR p-value correction	7dpi Si+ Normalized means	Experiment - Fold Change (normalized values)-Control SI+ vs 14 dpiSi+	EDGE test: Control SI+ vs 14 dpiSi+, tagwise dispersions - FDR p-value correction	14dpi Si+ Normalized means
Glyma.08G235300	Protease Inhibitor	0.553704	1371.3	7.1616e-16	700.889	277.754	7.60949e-18	159.708	208.406	6.01158e-11	119.833	0.125926	689.375	2.87773e-15	91.9167	146.964	2.97685e-15	22.8611	1666.88	1.88208e-41	148.167
Glyma.08G341300	Protease Inhibitor	85.9981	38.4091	0.000141962	28916.1	5.40244	0.0605628	4417.71	8.16532	0.0032163	7409.42	91.1481	57.3988	1.23312e-23	5497.53	21.0318	3.1782e-37	1968.11	85.401	6.79633e-58	7181.28
Glyma.08G341400	Protease Inhibitor	152.248	39.0087	3.90477e-06	12695.2	8.34015	0.000491176	2905.08	12.5273	9.65669e-06	4797.62	133.156	34.4319	9.21575e-11	4798.28	9.96008	7.59711e-08	1351.47	43.6973	7.15693e-14	5436.92
Glyma.09G163700	Protease Inhibitor	27.0009	24.9709	1.30889e-05	618.722	3.94231	8.29288e-05	107.625	7.845	3.83269e-11	226.917	17.4593	6.34383	0.00176663	116.444	3.85238	0.000759777	70.0278	17.479	3.83594e-12	276.944
Glyma.10G184600	Protease Inhibitor	7.575	3122.61	1.0834e-12	21858.3	231.225	1.07377e-31	1768.88	151.868	1.17312e-30	1226.33	6.87407	535.126	1.20462e-21	3888.58	43.959	3.67455e-37	315.528	150.027	7.70634e-38	926.833
Glyma.10G184700	Protease Inhibitor	17.5361	553.532	3.15764e-13	29189.6	71.5051	4.50323e-19	4131.21	46.4962	3.30399e-18	2887.42	10.3333	823.724	3.52534e-27	8969.44	84.0129	2.44828e-40	905.472	195.682	1.45078e-40	1826.36
Glyma.12G234700	Protease Inhibitor	20.9009	1374.13	5.18517e-12	26352.7	241.005	7.43771e-18	5085.21	177.737	1.02256e-19	3985.75	29.8296	90.7212	3.46815e-10	2854.69	34.3228	7.19905e-12	1058.67	154.169	9.32298e-21	4189.97
Glyma.12G234800	Protease Inhibitor	27.65	1193.33	4.34523e-11	19331.9	154.776	2.89478e-18	2762.75	152.306	1.45791e-22	2878.58	25.7037	137.446	9.40947e-10	3717.14	35.1671	3.91923e-09	935.444	173.879	3.40956e-16	4080.36
Glyma.15G211500	Protease Inhibitor	21.638	796.447	1.16876e-34	15840.4	269.388	4.71157e-91	5906.33	212.114	4.67269e-86	4899.83	21.5407	532.311	3.69015e-45	6494.19	282.421	9.10168e-118	3389.06	519.299	1.26965e-95	5412.25
Glyma.16G212400	Protease Inhibitor	48.8426	204.425	2.49757e-09	9153.69	16.7175	3.43801e-19	822.083	16.4812	3.04773e-23	866.5	37.2148	34.1338	3.69774e-10	1336.53	5.27898	7.44994e-10	203.417	30.1432	1.44182e-19	1023.53
Glyma.20G205700	Protease Inhibitor	17.0639	430.011	8.55367e-14	6736.83	42.8623	5.62402e-13	739.375	25.7592	6.17386e-12	470.75	15.8593	1744.4	4.43154e-51	3527.56	229.176	4.6024e-41	448.167	753.594	4.19389e-34	1205.75
Glyma.20G205800	Protease Inhibitor	24.3083	697.768	1.11099e-11	41168.3	76.3679	5.09065e-18	4920	78.4311	3.1493e-19	5450.96	25.1556	268.492	2.8701e-23	7118.03	50.4213	9.51194e-33	1316.56	182.905	6.90699e-38	4178.36
Glyma.20G205900	Protease Inhibitor	24.4815	9.67433	0.0249474	306.139	1.3789	0.969888	47.9167	3.89114	0.0400451	144.167	18.3185	4.84339	2.01556e-05	93.6389	2.22028	0.0279463	42.3333	8.1896	1.57137e-08	135.583

## Sheet: Polyphenol oxidase
			4dpi-Si-			7dpi-Si-			14dpi-Si-				4dpi-Si+			7dpi-Si+			14dpi-Si+
ID	GO	Control SI- Normalized means	Experiment - Fold Change (normalized values)-Control SI- vs 4dpi SI-	EDGE test: Control SI- vs 4dpi SI-, tagwise dispersions - FDR p-value correction	4dpi Si- Normalized means	Experiment - Fold Change (normalized values)-Control SI- vs 7dpi Si-	EDGE test: Control SI- vs 7dpi Si-, tagwise dispersions - FDR p-value correction	7dpi Si- Normalized means	Experiment - Fold Change (normalized values)-Control SI- vs 14 dpiSi-	EDGE test: Control SI- vs 14 dpiSi-, tagwise dispersions - FDR p-value correction	14dpi Si- Normalized means	Control SI+ Normalized means	Experiment - Fold Change (normalized values)-Control SI+ vs 4dpi Si+	EDGE test: Control SI+ vs 4dpi Si+, tagwise dispersions - FDR p-value correction	4dpi Si+ Normalized means	Experiment - Fold Change (normalized values)-Control SI+ vs 7dpi SI+	EDGE test: Control SI+ vs 7dpi SI+, tagwise dispersions - FDR p-value correction	7dpi Si+ Normalized means	Experiment - Fold Change (normalized values)-Control SI+ vs 14 dpiSi+	EDGE test: Control SI+ vs 14 dpiSi+, tagwise dispersions - FDR p-value correction	14dpi Si+ Normalized means
Glyma.04G121700	polyphenol oxidase	1.58704	1058.84	3.38291e-17	1600.03	701.931	2.04486e-37	1105.54	754.776	1.75843e-63	1264.25	1.1037	1145.93	1.65008e-24	1375.11	633.407	1.78469e-110	717.861	1564.77	8.43976e-114	1530
Glyma.15G071200	polyphenol oxidase	69.4019	54.6267	1.78454e-05	8552.11	22.0316	8.95144e-05	3700.21	22.4009	5.42979e-06	4115.04	69.8963	13.8526	5.71873e-05	1016.78	9.77209	0.000377426	697.944	66.5746	5.44774e-11	4318.47
Glyma.07G193500	polyphenol oxidase	0.706481	188.534	0.000344547	121.5	12.5287	0.194948	9.08333	9.16667	0.0490037	6.875	0.622222	3.625	0.357772	2.41667	16.7411	0.0184067	10.4167	48.7981	5.08488e-10	28.1944
Glyma.13G242300	polyphenol oxidase	2.56019	10.6014	0.211904	24.9722	2.21154	0.771159	5.75	2.03364	0.857971	5.54167	0.555556	9.12037	0.0623094	5.47222	10.3846	0.0360837	6	27.6136	1.65185e-06	13.5
Glyma.15G071000	polyphenol oxidase	566.054	11.0779	3.17886e-06	9789.69	3.54194	0.0176992	3385.12	3.78824	0.000209562	4010.71	466.659	6.0046	4.79828e-06	2921.31	3.39905	5.94101e-05	1601.03	9.07496	3.5206e-21	4015.17
