# Supplementary material for: Silicon protects soybean plants against Phytophthora sojae by interfering with effector-receptor expression
Source: BMC Plant Biol. 2018 May 30;18:97. doi: 10.1186/s12870-018-1312-7 (PMC5977513; doi:10.1186/s12870-018-1312-7)
Supplement: Supplementary file 12 — Table S8. Expression data of secondary metabolism-related genes. Normalized mean (n = 5), fold-change and FDR p-value of 31 genes involved in flavonoid metabolism (sheet 1), nine genes involved in isoflavone metabolism (sheet 2) and 15 genes involved in isoprenoid metabolism (sheet 3) in soybean plants treated (Si+) or not (Si-) with silicon (Si) at 0, 4, 7, and 14 dpi with Phytophthora sojae. (XLSX 48 kb) [file 12870_2018_1312_MOESM12_ESM.xlsx]

## Sheet: Flavonoids
			4dpi-Si-			7dpi-Si-			14dpi-Si-				4dpi-Si+			7dpi-Si+			14dpi-Si+
ID	GO	Control SI- Normalized means	Experiment - Fold Change (normalized values)-Control SI- vs 4dpi SI-	EDGE test: Control SI- vs 4dpi SI-, tagwise dispersions - FDR p-value correction	4dpi Si- Normalized means	Experiment - Fold Change (normalized values)-Control SI- vs 7dpi Si-	EDGE test: Control SI- vs 7dpi Si-, tagwise dispersions - FDR p-value correction	7dpi Si- Normalized means	Experiment - Fold Change (normalized values)-Control SI- vs 14 dpiSi-	EDGE test: Control SI- vs 14 dpiSi-, tagwise dispersions - FDR p-value correction	14dpi Si- Normalized means	Control SI+ Normalized means	Experiment - Fold Change (normalized values)-Control SI+ vs 4dpi Si+	EDGE test: Control SI+ vs 4dpi Si+, tagwise dispersions - FDR p-value correction	4dpi Si+ Normalized means	Experiment - Fold Change (normalized values)-Control SI+ vs 7dpi SI+	EDGE test: Control SI+ vs 7dpi SI+, tagwise dispersions - FDR p-value correction	7dpi Si+ Normalized means	Experiment - Fold Change (normalized values)-Control SI+ vs 14 dpiSi+	EDGE test: Control SI+ vs 14 dpiSi+, tagwise dispersions - FDR p-value correction	14dpi Si+ Normalized means
glyma.18g201900	secondary metabolism.flavonoids.anthocyanins	1.18611	58.8235	0.000542498	66.6667	9.04255	0.010127	10.625	31.2333	2.12196e-06	39.0417	0.614815	2.41935	0.694943	1.66667	2.80172	0.506393	1.80556	45.8696	3.33822e-10	23.4444
glyma.19g254700	secondary metabolism.flavonoids.anthocyanins.anthocyanidin reductase	53.563	4.86928	4.08795e-05	239.028	3.35884	3.40872e-05	181.042	2.63287	0.00151673	151.917	78.0519	1.34537	0.282714	110.5	1.45257	0.0764751	116.722	1.31628	0.270987	94.3333
glyma.13g302500	secondary metabolism.flavonoids.anthocyanins.anthocyanin 5-aromatic acyltransferase	44.4704	10.4681	4.25869e-10	426.167	8.48198	9.09004e-14	380.417	8.53884	1.01782e-18	408.583	22.2741	12.7263	7.43738e-28	298.361	13.2191	2.81948e-36	306.389	19.8735	6.21329e-38	401.444
glyma.13g302700	secondary metabolism.flavonoids.anthocyanins.anthocyanin 5-aromatic acyltransferase	0.809259	29.7857	4.01308e-05	23.1667	5.10417	0.1427	4.08333	10.5392	0.00645119	8.95833	0.444444	29.1667	8.5106e-06	13.6111	9.65909	0.000948981	4.72222	14.9265	0.00777768	5.63889
glyma.12g199800	secondary metabolism.flavonoids.anthocyanins.anthocyanin 5-aromatic acyltransferase	0.705556	85.25	2.0634e-08	56.8333	63.1609	1.57627e-11	45.7917	47.2414	4.28155e-09	34.25	1.0963	20.5896	4.49995e-06	24.25	23.467	1.43291e-13	27.6389	31.7262	4.51691e-13	29.6111
glyma.12g199900	secondary metabolism.flavonoids.anthocyanins.anthocyanin 5-aromatic acyltransferase	3.83519	83.3516	5.59422e-11	296.361	19.871	1.44745e-09	77	22.8528	2.13767e-13	93.125	0.437037	187.5	1.1986e-14	87.5	89.6354	3.79821e-27	47.8056	208.482	3.4288e-28	64.8611
glyma.18g268200	secondary metabolism.flavonoids.anthocyanins.anthocyanin 5-aromatic acyltransferase	60.7398	9.3525	2.24543e-06	952.5	5.30741	6.27138e-06	587	6.4983	2.66839e-14	778.333	65.8815	7.23389	6.39645e-10	501.389	3.00458	7.02501e-08	204.111	8.92798	1.84118e-25	539.25
glyma.16g219400	secondary metabolism.flavonoids.chalcones	84.1713	5.12615	1.99096e-05	396.194	2.6088	0.00104548	219.792	2.6129	0.000541993	237.708	94.5704	2.14094	0.00370765	212.667	2.86842	9.74423e-06	278.556	2.4131	5.25321e-05	210.583
glyma.09g082900	secondary metabolism.flavonoids.dihydroflavonols	164.067	4.41564	0.000553719	1077.42	2.91332	0.000773151	762.417	2.54348	0.00326361	728.708	155.593	3.36846	6.94993e-07	549.583	5.41416	9.38707e-14	859.167	6.15091	1.16073e-18	891.472
glyma.05g137800	secondary metabolism.flavonoids.dihydroflavonols	0.328704	262.5	1.82586e-09	81.6667	130	6.03234e-10	42.25	127.5	9.04658e-08	44.625	0.955556	37.7926	2.20022e-08	39.4722	18.8068	1.69794e-10	18.3889	60.9539	9.56818e-13	51.4722
glyma.08g092800	secondary metabolism.flavonoids.dihydroflavonols	148.698	4.40125	0.000116061	603.167	1.94768	0.0419638	288.5	3.17436	5.5251e-06	510.833	169.622	1.59115	0.167949	283.083	-1.21697	0.80718	142.083	2.22775	3.64357e-07	352.083
glyma.08g070000	secondary metabolism.flavonoids.dihydroflavonols	1.49167	80.3373	5.62829e-06	112.472	21.0278	2.53133e-05	31.5417	22.0635	5.19755e-07	34.75	5.37037	1.85547	0.541154	10.5556	1.44763	0.606173	8.13889	8.8831	9.82397e-08	42.6389
glyma.08g338700	secondary metabolism.flavonoids.dihydroflavonols	3.48333	16.4497	8.88133e-05	52.6389	3.69048	0.161731	12.9167	6.53333	0.00821636	24.5	11.7037	1.53604	0.600215	18.9444	2.37933	0.15921	29.0278	3.39023	0.0473444	35.8611
glyma.01g056100	secondary metabolism.flavonoids.dihydroflavonols	28.1991	4.33843	0.0043552	112.028	2.59422	0.0208986	74	2.20523	0.0603721	66.7083	19.7704	3.62327	0.0115823	75.4444	2.82838	0.00609021	58.1389	3.36121	0.00325337	60.2778
glyma.18g273200	secondary metabolism.flavonoids.dihydroflavonols	64.7667	16.344	4.07751e-06	970.833	6.82744	1.0068e-09	444.125	10.0901	3.61689e-16	704.792	65.0444	3.65172	0.00166606	249.778	1.53993	0.183921	103.278	4.11872	7.79104e-08	245.75
glyma.13g285700	secondary metabolism.flavonoids.dihydroflavonols.dihydroflavonol 4-reductase	2.75926	28.0927	0.000955509	72.4167	9.23423	0.0193955	25.625	1.31054	1	3.83333	4.72593	2.02434	0.529844	10.1667	-3.86087	0.364677	1.27778	2.01974	0.385793	8.52778
glyma.19g254700	secondary metabolism.flavonoids.dihydroflavonols.dihydroflavonol 4-reductase	53.563	4.86928	4.08795e-05	239.028	3.35884	3.40872e-05	181.042	2.63287	0.00151673	151.917	78.0519	1.34537	0.282714	110.5	1.45257	0.0764751	116.722	1.31628	0.270987	94.3333
glyma.07g089800	secondary metabolism.flavonoids.dihydroflavonols.flavonoid 3''-monooxygenase	35.1259	9.53988	9.91994e-06	306.972	5.43488	3.60166e-05	192.667	6.46026	7.59181e-08	243.875	11.5926	5.11076	0.000188984	62.8056	6.19926	1.7334e-06	74.6667	12.5213	3.35718e-18	130.778
glyma.05g022100	secondary metabolism.flavonoids.dihydroflavonols.flavonoid 3''-monooxygenase	12.9611	50.0419	8.20043e-08	597.167	14.4889	2.87395e-07	190.167	12.7245	3.26628e-07	175.917	5.45926	43.9375	1.23491e-20	253.861	16.892	2.45845e-23	96.4722	24.9886	1.93053e-15	122.167
glyma.08g140500	secondary metabolism.flavonoids.dihydroflavonols.flavonoid 3''-monooxygenase	8.16759	9.41349	0.000116428	71.3333	3.21212	0.0692239	26.5	3.41018	0.0161321	29.5833	7.85185	2.31618	0.227003	19.25	1.85967	0.109519	15.1667	5.25862	5.25156e-08	37.2778
glyma.08g140600	secondary metabolism.flavonoids.dihydroflavonols.flavonoid 3''-monooxygenase	0.239815	693.409	1.63235e-10	169.5	413.704	5.5124e-14	93.0833	187.833	1.1816e-13	46.9583	1.8	42.6618	3.21806e-05	80.5833	13.2902	1.91431e-06	25.6944	52.2359	1.38577e-15	82.4167
glyma.06g202300	secondary metabolism.flavonoids.dihydroflavonols.flavonoid 3''-monooxygenase	133.696	14.9028	0.00208834	1840.33	6.62743	0.047818	879.625	7.71383	0.0138284	1117.54	28.5407	50.8792	4.93064e-12	1532.03	17.8594	4.2623e-21	528.639	36.4794	1.14728e-35	945.222
glyma.10g107900	secondary metabolism.flavonoids.flavonols	4.44444	18.6895	5.0549e-06	77.25	8.06481	0.00860997	36.2917	7.65071	0.00876485	35.9583	0.762963	38.2292	5.86604e-08	30.5833	33.3446	5.73236e-08	27.4167	36.3333	3.13983e-13	24.2222
glyma.05g137800	secondary metabolism.flavonoids.flavonols	0.328704	262.5	1.82586e-09	81.6667	130	6.03234e-10	42.25	127.5	9.04658e-08	44.625	0.955556	37.7926	2.20022e-08	39.4722	18.8068	1.69794e-10	18.3889	60.9539	9.56818e-13	51.4722
glyma.08g092800	secondary metabolism.flavonoids.flavonols	148.698	4.40125	0.000116061	603.167	1.94768	0.0419638	288.5	3.17436	5.5251e-06	510.833	169.622	1.59115	0.167949	283.083	-1.21697	0.80718	142.083	2.22775	3.64357e-07	352.083
glyma.08g070000	secondary metabolism.flavonoids.flavonols	1.49167	80.3373	5.62829e-06	112.472	21.0278	2.53133e-05	31.5417	22.0635	5.19755e-07	34.75	5.37037	1.85547	0.541154	10.5556	1.44763	0.606173	8.13889	8.8831	9.82397e-08	42.6389
glyma.01g056100	secondary metabolism.flavonoids.flavonols	28.1991	4.33843	0.0043552	112.028	2.59422	0.0208986	74	2.20523	0.0603721	66.7083	19.7704	3.62327	0.0115823	75.4444	2.82838	0.00609021	58.1389	3.36121	0.00325337	60.2778
glyma.18g274400	secondary metabolism.flavonoids.flavonols	72.1926	4.97062	1.83658e-07	328.944	3.64206	4.49584e-06	263.958	3.89691	2.81494e-09	303.667	64.7481	2.21606	0.0244115	150.889	3.21215	5.35222e-07	214.5	3.51048	7.14225e-07	208.444
glyma.10g107900	secondary metabolism.flavonoids.flavonols.flavonol 3-O-glycosyltransferase	4.44444	18.6895	5.0549e-06	77.25	8.06481	0.00860997	36.2917	7.65071	0.00876485	35.9583	0.762963	38.2292	5.86604e-08	30.5833	33.3446	5.73236e-08	27.4167	36.3333	3.13983e-13	24.2222
glyma.02g184200	secondary metabolism.flavonoids.flavonols.flavonol 3-O-glycosyltransferase	8.59352	9.55307	0.000105364	76	5.24976	0.011152	45.5417	6.4071	0.00138961	58.625	9.18519	5.53368	0.00020579	53.8611	3.53779	9.57852e-06	33.8056	7.97379	1.11093e-08	65.9167
glyma.04g131100	secondary metabolism.flavonoids.isoflavones.isoflavone reductase	0.505556	108.929	0.000175876	50.8333	28.254	0.00175847	14.8333	14.8413	0.0109134	7.79167	0	#DIV/0!	1.50075e-07	34.8611	#DIV/0!	6.81499e-05	5.19444	#DIV/0!	2.87692e-06	12.0556

## Sheet: Isoflavone
			4dpi-Si-			7dpi-Si-			14dpi-Si-				4dpi-Si+			7dpi-Si+			14dpi-Si+
ID	GO	Control SI- Normalized means	Experiment - Fold Change (normalized values)-Control SI- vs 4dpi SI-	EDGE test: Control SI- vs 4dpi SI-, tagwise dispersions - FDR p-value correction	4dpi Si- Normalized means	Experiment - Fold Change (normalized values)-Control SI- vs 7dpi Si-	EDGE test: Control SI- vs 7dpi Si-, tagwise dispersions - FDR p-value correction	7dpi Si- Normalized means	Experiment - Fold Change (normalized values)-Control SI- vs 14 dpiSi-	EDGE test: Control SI- vs 14 dpiSi-, tagwise dispersions - FDR p-value correction	14dpi Si- Normalized means	Control SI+ Normalized means	Experiment - Fold Change (normalized values)-Control SI+ vs 4dpi Si+	EDGE test: Control SI+ vs 4dpi Si+, tagwise dispersions - FDR p-value correction	4dpi Si+ Normalized means	Experiment - Fold Change (normalized values)-Control SI+ vs 7dpi SI+	EDGE test: Control SI+ vs 7dpi SI+, tagwise dispersions - FDR p-value correction	7dpi Si+ Normalized means	Experiment - Fold Change (normalized values)-Control SI+ vs 14 dpiSi+	EDGE test: Control SI+ vs 14 dpiSi+, tagwise dispersions - FDR p-value correction	14dpi Si+ Normalized means
Glyma.09G048700	Isoflavone 2 -hydroxylase	9.65463	522.606	5.42313e-16	4645.39	117.307	2.13326e-31	1152.54	137.024	1.16046e-35	1404.5	4.93333	191.608	1.79639e-15	996.361	101.148	3.16798e-50	523.722	232.425	3.58208e-69	1027.83
Glyma.09G049200	isoflavone 2 -hydroxylase-like	7.82222	75.5696	6.21889e-14	549.139	54.4006	5.05404e-24	431.125	32.9104	4.70214e-29	272.333	8.88889	53.0822	4.31106e-11	498.972	16.4209	3.11813e-17	152.167	21.6875	2.16166e-23	173.5
Glyma.10G176700	isoflavone-7-O-methyltransferase 6-like	31.6676	18.8622	1.56378e-07	546.583	6.82447	2.88828e-06	218.042	6.05405	5.64895e-06	206.292	29.7185	13.885	8.48965e-13	434.139	9.72783	4.58592e-12	299.833	6.90476	5.04012e-08	186.889
Glyma.08G246700	Isoflavone 7-O-methyltransferase	416.962	7.41003	4.41258e-06	2855.17	4.66792	3.53457e-06	1924.58	2.99018	3.40275e-05	1355.38	216.17	11.2743	4.33238e-26	2551	9.26815	7.079e-23	2037.14	5.75398	2.23484e-18	1164.86
Glyma.09G048900	isoflavone 2 -hydroxylase-like	0	#DIV/0!	2.78009e-06	39.3611	#DIV/0!	2.55843e-08	18.5833	#DIV/0!	1.6033e-11	28.4167	0.259259	170.625	6.47372e-07	45.5	21	3.81228e-06	21	339.844	2.27298e-17	60.4167
Glyma.09G049300	isoflavone 2 -hydroxylase-like	1.77315	20.1689	0.00570481	33.1667	20.9155	0.00112069	37.125	13.0921	0.00303079	24.875	0.125926	145.208	1.32915e-06	19.3611	78.5714	9.23283e-08	22	440	5.6715e-14	39.1111
Glyma.16G175400	isoflavone 7-O-glucosyltransferase 1-like	1348.47	5.34879	0.00373189	6570.69	2.68024	0.0784442	3576.58	2.37215	0.00455902	3516.83	925.222	4.17549	5.14076e-09	4009.58	6.84988	7.27576e-23	6358.67	4.24289	1.90306e-17	3763.92
Glyma.11G093100	isoflavone 2 -hydroxylase-like	4.81574	53.0967	0.00509254	234.806	5.17094	0.180359	25.2083	8.04207	0.0437459	41.4167	0.807407	3.38816	0.320329	2.86111	5.89744	0.0250621	12.5	93.1641	6.09906e-18	66.25
Glyma.07G211000	2-hydroxyisoflavanone dehydratase-like	0.746296	28.75	0.0126086	19.8056	10.7778	0.0364283	8.08333	25.4688	0.000883471	20.375	1.2963	13.3468	1.19397e-06	18.3889	13.0208	0.000221788	17.3611	13.3255	4.62768e-07	15.6944

## Sheet: Isoprenoids
			4dpi-Si-			7dpi-Si-			14dpi-Si-				4dpi-Si+			7dpi-Si+			14dpi-Si+
ID	GO	Control SI- Normalized means	Experiment - Fold Change (normalized values)-Control SI- vs 4dpi SI-	EDGE test: Control SI- vs 4dpi SI-, tagwise dispersions - FDR p-value correction	4dpi Si- Normalized means	Experiment - Fold Change (normalized values)-Control SI- vs 7dpi Si-	EDGE test: Control SI- vs 7dpi Si-, tagwise dispersions - FDR p-value correction	7dpi Si- Normalized means	Experiment - Fold Change (normalized values)-Control SI- vs 14 dpiSi-	EDGE test: Control SI- vs 14 dpiSi-, tagwise dispersions - FDR p-value correction	14dpi Si- Normalized means	Control SI+ Normalized means	Experiment - Fold Change (normalized values)-Control SI+ vs 4dpi Si+	EDGE test: Control SI+ vs 4dpi Si+, tagwise dispersions - FDR p-value correction	4dpi Si+ Normalized means	Experiment - Fold Change (normalized values)-Control SI+ vs 7dpi SI+	EDGE test: Control SI+ vs 7dpi SI+, tagwise dispersions - FDR p-value correction	7dpi Si+ Normalized means	Experiment - Fold Change (normalized values)-Control SI+ vs 14 dpiSi+	EDGE test: Control SI+ vs 14 dpiSi+, tagwise dispersions - FDR p-value correction	14dpi Si+ Normalized means
glyma.08g277000	Isoprenoids.non-mevalonate pathway.DXS	60.6898	15.958	4.83317e-11	887.972	10.9359	9.45551e-14	666.542	11.6081	6.55074e-17	760.042	20.6741	20.294	1.58119e-15	441.056	11.2358	4.50177e-16	241.694	29.3107	3.6681e-35	550.389
glyma.08g277100	Isoprenoids.non-mevalonate pathway.DXS	53.4028	5.00227	4.06802e-06	244.778	3.96076	1.55756e-05	212.792	3.86041	3.27201e-05	222.167	31.8222	4.02235	1.25728e-09	134.972	4.60522	2.34393e-12	151.972	6.93025	7.11092e-20	200.361
glyma.18g148700	Isoprenoids.non-mevalonate pathway.DXS	1.44444	44.1875	3.52882e-05	58.9167	39.7989	2.72607e-08	57.7083	30.0538	1.07034e-09	46.5833	0.562963	69.3103	1.60004e-10	44.6667	26.6346	8.3596e-08	15.3889	53.3333	7.31524e-17	24.8889
glyma.13g072700	Isoprenoids.non-mevalonate pathway.CMK	161.904	4.88614	2.91929e-05	729.556	1.3161	0.701182	211.958	1.2418	0.674075	217.75	142.667	1.25482	0.368014	187.833	1.09301	0.830181	159.361	-1.1718	0.914192	113.083
glyma.13g326400	Isoprenoids.non-mevalonate pathway.HDS	91.9731	7.07007	1.7403e-06	597.028	5.2971	3.24324e-11	487.333	5.31247	1.51305e-12	528.458	84.9037	5.16746	4.78482e-10	461.167	4.03364	8.54796e-16	352.361	4.51636	7.28344e-19	352.778
glyma.12g173200	Isoprenoids.non-mevalonate pathway.HDS	109.714	5.48028	1.71705e-06	552.778	2.94062	0.000106105	322.292	2.40257	0.000369198	285.125	95.8593	3.39806	2.65939e-08	342.222	2.04094	1.56932e-05	201.056	2.3208	7.56518e-07	205.056
glyma.11g120900	Isoprenoids.non-mevalonate pathway.HDR	38.8102	5.03672	1.62818e-05	179.083	2.36226	0.0269103	92.5417	1.93445	0.141035	80.6667	29.6963	4.31907	2.91299e-08	135.139	2.47206	0.000147069	76.1944	3.9827	2.10837e-07	107.444
glyma.07g268500	Isoprenoids.mevalonate pathway.acetyl-CoA C-acyltransferase	4.63704	14.9034	0.000504191	64.25	3.96613	0.0450618	18.5417	2.46193	0.292835	12.125	2.60741	3.78024	0.0411725	10.4167	2.89315	0.0979238	7.97222	5.80529	0.00801459	13.4167
glyma.14g030400	Isoprenoids.tocopherol biosynthesis.hydroxyphenylpyruvate dioxygenase	59.7917	34.6553	6.58041e-06	1899.11	4.13824	2.02805e-06	248.708	5.23459	2.96828e-08	337.5	59.0593	1.99347	0.0329865	123.861	1.6404	0.0372927	100.028	5.64221	9.00757e-11	305.056
glyma.10g070200	Isoprenoids.tocopherol biosynthesis.homogentisate phytyltransferase	17.4963	35.7096	1.84073e-14	574.528	18.6911	2.53429e-17	330.833	24.2714	2.35595e-22	453.875	16.6741	15.0663	7.31766e-21	265.167	7.21154	3.04816e-17	125	16.4304	2.56572e-35	247.917
glyma.20g245100	Isoprenoids.tocopherol biosynthesis.homogentisate phytyltransferase	9.48519	63.6961	4.53967e-13	557.694	53.4462	5.7209e-13	513.083	52.995	2.89697e-14	535.25	5.22222	48.905	8.35553e-14	271.694	67.0071	2.9576e-39	366.306	118.301	9.68701e-46	549.444
glyma.01g134600	Isoprenoids.tocopherol biosynthesis.homogentisate phytyltransferase	17.1213	99.6229	8.04666e-14	1562.97	44.8945	9.02015e-15	780.042	36.4595	2.37921e-12	667.208	7.15556	97.0515	7.04103e-18	733.278	52.2663	1.12136e-34	391.417	89.0701	2.42664e-37	572.028
glyma.04g083600	Isoprenoids.carotenoids.carotenoid cleavage dioxygenase	1.01111	222.887	3.80015e-23	208.028	40.3968	0.00022538	42.4167	14.4444	0.00879785	15.1667	0.4	113.687	7.49711e-13	50.5278	10.3947	0.00669263	4.38889	28.5	0.000756725	9.5
glyma.09g122500	Isoprenoids.terpenoids	0.12037	753	1.26795e-14	83.6667	408.333	1.51891e-15	51.0417	269.667	1.63275e-09	33.7083	0.385185	57.7083	1.11798e-11	23.0833	70.0568	3.70941e-20	34.25	46.9792	3.59268e-05	12.5278
glyma.20g074400	Isoprenoids.terpenoids	2.31944	15.9245	0.00889978	33.9722	5.8156	0.192863	13.6667	6.56566	0.118154	16.25	0.666667	9.41176	0.000421966	7.11111	8.18548	0.00303274	5.63889	22.35	3.03754e-06	12.4167
