# Supplementary material for: Silicon protects soybean plants against Phytophthora sojae by interfering with effector-receptor expression
Source: BMC Plant Biol. 2018 May 30;18:97. doi: 10.1186/s12870-018-1312-7 (PMC5977513; doi:10.1186/s12870-018-1312-7)
Supplement: Supplementary file 13 — Table S9. Expression data of hormone-related genes. Normalized mean (n = 5), fold-change and FDR p-value of five genes involved in SA metabolism (sheet 1), and13 genes involved in JA metabolism (sheet 2) in soybean plants treated (Si+) or not (Si-) with silicon (Si) at 0, 4, 7, and 14 dpi with Phytophthora sojae. (XLSX 36 kb) [file 12870_2018_1312_MOESM13_ESM.xlsx]

## Sheet: SA
			4dpi-Si-			7dpi-Si-			14dpi-Si-				4dpi-Si+			7dpi-Si+			14dpi-Si+
ID	GO	Control SI- Normalized means	Experiment - Fold Change (normalized values)	EDGE test: Control SI- vs 4dpi SI-, tagwise dispersions - FDR p-value correction	4dpi Si- Normalized means	Experiment - Fold Change (normalized values)	EDGE test: Control SI- vs 7dpi Si-, tagwise dispersions - FDR p-value correction	7dpi Si- Normalized means	Experiment - Fold Change (normalized values)	EDGE test: Control SI- vs 14 dpiSi-, tagwise dispersions - FDR p-value correction	14dpi Si- Normalized means	Control SI+ Normalized means	Experiment - Fold Change (normalized values)	EDGE test: Control SI+ vs 4dpi Si+, tagwise dispersions - FDR p-value correction	4dpi Si+ Normalized means	Experiment - Fold Change (normalized values)	EDGE test: Control SI+ vs 7dpi SI+, tagwise dispersions - FDR p-value correction	7dpi Si+ Normalized means	Experiment - Fold Change (normalized values)	EDGE test: Control SI+ vs 14 dpiSi+, tagwise dispersions - FDR p-value correction	14dpi Si+ Normalized means
Glyma.09G253900	hormone metabolism.salicylic acid.	4.45556	54.3374	7.3955e-07	220.972	7.8453	0.00470228	35.5	ß	9.51556e-12	143.417	1.37037	28.6742	3.87684e-12	42.0556	10.5769	7.44968e-05	15.2778	89.2824	1.66778e-41	107.139
Glyma.19G025200	hormone metabolism.salicylic acid.	19.1611	23.0703	2.38902e-05	404.5	9.75883	0.000279693	188.833	8.94417	0.00023431	184.25	9.83704	16.2046	6.51942e-10	168.528	8.83424	1.69547e-12	90.3056	17.325	7.39099e-24	154
Glyma.18G239100	hormone metabolism.salicylic acid.	0.528704	49.2391	7.22239e-06	25.1667	40.4386	4.46601e-07	19.2083	21.6667	1.48012e-05	13	0.0444444	175.417	1.21983e-08	11.6944	141.25	4.55632e-05	6.27778	442.5	1.92258e-06	9.83333
Glyma.18G238800	hormone metabolism.salicylic acid.	1.43704	188.835	7.94895e-13	247.583	75.1149	7.31515e-18	108.917	90.6989	6.64881e-26	140.583	1.73333	43.8088	5.68107e-13	82.75	27.9726	2.14593e-22	50.9722	58.8806	9.25616e-30	87.6667
Glyma.16G134700	hormone metabolism.salicylic acid.	7.60093	7.86624	0.000419886	54.8889	2.46494	0.355416	19.0417	2.9784	0.133371	24.125	7.35556	2.01289	0.292914	15.6111	1.28261	0.809419	9.83333	5.13378	4.09965e-05	34.1111

## Sheet: JA
			4dpi-Si-			7dpi-Si-			14dpi-Si-				4dpi-Si+			7dpi-Si+			14dpi-Si+
ID	GO	Control SI- Normalized means	Experiment - Fold Change (normalized values)	EDGE test: Control SI- vs 4dpi SI-, tagwise dispersions - FDR p-value correction	4dpi Si- Normalized means	Experiment - Fold Change (normalized values)	EDGE test: Control SI- vs 7dpi Si-, tagwise dispersions - FDR p-value correction	7dpi Si- Normalized means	Experiment - Fold Change (normalized values)	EDGE test: Control SI- vs 14 dpiSi-, tagwise dispersions - FDR p-value correction	14dpi Si- Normalized means	Control SI+ Normalized means	Experiment - Fold Change (normalized values)	EDGE test: Control SI+ vs 4dpi Si+, tagwise dispersions - FDR p-value correction	4dpi Si+ Normalized means	Experiment - Fold Change (normalized values)	EDGE test: Control SI+ vs 7dpi SI+, tagwise dispersions - FDR p-value correction	7dpi Si+ Normalized means	Experiment - Fold Change (normalized values)	EDGE test: Control SI+ vs 14 dpiSi+, tagwise dispersions - FDR p-value correction	14dpi Si+ Normalized means
Glyma.02G054200	hormone metabolism.jasmonate.synthesis	0.922222	44.1026	0.000170037	38.2222	57.7477	1.05188e-09	53.4167	436.239	1.65293e-56	425.333	0.111111	316.042	5.245e-09	42.1389	194.25	8.25018e-17	21.5833	1872.81	7.5091e-49	166.472
Glyma.07G041400	hormone metabolism.jasmonate.synthesis	6.03333	2.36065	0.183719	143.056	1.46596	0.713166	97.0833	6.50707	3.31811e-07	463.792	2.05926	5.65789	9.03693e-07	131.389	3.31311	2.9943e-05	75.8333	16.6708	4.29747e-22	334.528
Glyma.08G096500	hormone metabolism.jasmonate.synthesis	18.8222	2.03185	0.735854	35.0833	1.95757	0.557914	37.2917	3.11828	0.107511	62.8333	9.04444	4.39847	0.00510647	41.6389	1.41063	0.477762	13.4167	5.8549	1.76074e-08	47.75
Glyma.09G071600	hormone metabolism.jasmonate.synthesis	2.17778	2.16844	0.125267	585.333	2.26369	0.157876	655	6.42882	1.00149e-06	2039.54	1.14815	6.37385	8.1624e-15	677.611	3.53292	7.54028e-07	366.639	12.2141	6.80626e-38	1140.25
Glyma.11G038600	hormone metabolism.jasmonate.synthesis	12.5787	2.60059	0.42861	53.8611	1.02339	1	23.3333	5.96835	0.00261923	144.583	7.31852	5.33405	0.000665516	41.25	2.70652	0.114347	20.75	10.7966	1.21517e-09	70.7778
Glyma.13G112000	hormone metabolism.jasmonate.synthesis	12.1454	1.86931	0.205365	218.917	1.91496	0.165376	242.625	3.63246	0.000121419	499.917	9.19259	2.61913	9.44345e-05	218.028	2.81403	8.74159e-06	229.25	5.41133	6.35202e-12	394.306
Glyma.13G116100	hormone metabolism.jasmonate.synthesis	3.54722	3.06404	0.149823	97.0278	2.2984	0.265436	80.0417	2.7961	0.0333856	103.875	1.55556	5.27378	1.20405e-05	52.9722	5.57906	1.5497e-06	55.6667	11.867	5.18294e-18	102.583
Glyma.15G179600	hormone metabolism.jasmonate.synthesis	26.1	2.37894	0.126121	1456.39	2.02552	0.373333	1335.62	3.64496	0.00220742	2648.79	25.5778	4.8841	1.99592e-13	1306.33	2.92024	3.81902e-06	757.639	6.93233	1.7933e-30	1662.53
Glyma.16G010000	hormone metabolism.jasmonate.synthesis	11.7389	4.29249	0.0396275	203.75	2.22971	0.269976	115.833	7.31183	3.60144e-05	408	11.5556	10.8832	3.13999e-16	133.5	8.75926	1.4975e-19	105.111	27.7938	3.37621e-33	289.056
Glyma.13G347800	hormone metabolism.jasmonate.synthesis	23.6815	-13.051	5.01416e-07	44	-3.41254	0.0489014	180.708	1.20511	1	819.625	60.2444	-2.26349	0.280115	28	1.35361	0.473912	84.1944	6.29482	3.57926e-09	347.194
Glyma.19G263300	hormone metabolism.jasmonate.synthesis	9.94259	9.17373	2.91578e-05	84.1944	10.1617	1.21276e-07	102.125	9.6305	6.35733e-08	102.083	6.80741	10.65	3.08489e-10	76.9167	4.48668	6.53166e-05	31.8056	6.70455	6.04589e-08	40.9722
Glyma.19G044900	hormone metabolism.jasmonate.synthesis	2184.38	-3.6877	0.000245852	535.806	-1.50528	0.233262	1436.54	1.62479	0.402424	3923.62	1835.22	-2.34069	2.96789e-05	808.583	-1.66873	0.00336028	1099.31	1.20308	0.327067	2139.78
Glyma.02G054200	hormone metabolism.jasmonate.synthesis	0.922222	44.1026	0.000170037	38.2222	57.7477	1.05188e-09	53.4167	436.239	1.65293e-56	425.333	0.111111	316.042	5.245e-09	42.1389	194.25	8.25018e-17	21.5833	1872.81	7.5091e-49	166.472
